# Supplementary material for: Light-triggered oxygen redox activity at the edge of cobalt oxyhydroxide for superior water oxidation
Source: Nat Commun. 2026 Jun 11;17:7417. doi: 10.1038/s41467-026-74386-1 (PMC13408805; doi:10.1038/s41467-026-74386-1)
Supplement: Supplementary file 3 — Supplementary Data 1 [file 41467_2026_74386_MOESM3_ESM.xlsx]

## Sheet: S-CoOOH
S-CoOOH CONTCAR
1
14.8605000000000000 0.0000000000000000 0.0000000000000000
0.0000000000000000 23.1149999999999984 0.0000000000000000
0.0000000000000000 0.0000000000000000 33.1295000000000002
Co H O
108 108 216
Cartesian
0.0511908	0.663893	0.116961
0.383881	0.664141	0.117634
0.716777	0.664606	0.115003
0.274372	0.47359	0.117803
0.940417	0.474247	0.119274
0.60784	0.47331	0.117819
0.830335	0.281662	0.117458
0.496937	0.282757	0.11946
0.163926	0.281842	0.117546
0.66928	0.28139	0.15868
0.00274	0.28165	0.15858
0.33607	0.28171	0.15879
0.89252	0.6649	0.15897
0.22592	0.66503	0.15897
0.55928	0.66501	0.15896
0.44538	0.47336	0.15904
0.77865	0.47323	0.15902
0.11203	0.47335	0.15901
0.82984	0.28061	0.2036
0.1633	0.2809	0.20367
0.05316	0.66356	0.20375
0.71984	0.66353	0.20378
0.38655	0.66362	0.20378
0.60841	0.47243	0.20408
0.27515	0.47256	0.20409
0.94174	0.47243	0.20407
0.49649	0.28074	0.20388
0.00304	0.28131	0.24599
0.66965	0.281	0.24608
0.89313	0.66447	0.24625
0.22646	0.66453	0.24627
0.55985	0.66463	0.2463
0.33638	0.28153	0.24628
0.11208	0.47256	0.24644
0.44548	0.47263	0.24648
0.77874	0.47245	0.24645
0.82972	0.27985	0.28935
0.16295	0.28021	0.28946
0.05317	0.66338	0.28969
0.38651	0.66347	0.28973
0.71988	0.66346	0.28973
0.49643	0.28009	0.2899
0.60786	0.47202	0.28993
0.94114	0.472	0.28994
0.27454	0.47211	0.28995
0.00316	0.28178	0.33266
0.67004	0.28174	0.33271
0.33652	0.28189	0.3329
0.89327	0.66485	0.33292
0.22661	0.66489	0.33294
0.77855	0.47288	0.33294
0.11189	0.47297	0.33295
0.55996	0.66495	0.33295
0.44526	0.47308	0.33297
0.82962	0.28047	0.37606
0.16286	0.28054	0.3761
0.60782	0.47246	0.37623
0.94112	0.4724	0.37623
0.27445	0.47247	0.37624
0.49634	0.28065	0.37628
0.38655	0.66368	0.37632
0.05319	0.66366	0.37632
0.71987	0.66368	0.37632
0.11221	0.47294	0.41928
0.77893	0.47297	0.41928
0.4456	0.47304	0.4193
0.00297	0.28166	0.41935
0.66967	0.28177	0.4194
0.33628	0.28177	0.41944
0.22676	0.66504	0.41955
0.56011	0.66506	0.41956
0.89343	0.66503	0.41956
0.94162	0.47235	0.4628
0.27493	0.47239	0.4628
0.60829	0.47241	0.46281
0.82934	0.28023	0.46288
0.16263	0.28022	0.46289
0.49598	0.28034	0.46297
0.72005	0.66396	0.46307
0.05335	0.66395	0.46308
0.38668	0.66398	0.46309
0.77907	0.4724	0.50504
0.11278	0.47258	0.50506
0.4454	0.47286	0.50547
0.00255	0.28097	0.50538
0.66907	0.28087	0.5054
0.33589	0.28091	0.50548
0.22682	0.66459	0.50551
0.89343	0.6646	0.50559
0.55952	0.66503	0.50604
0.160315	0.274975	0.55404
0.827448	0.275157	0.554178
0.492655	0.274061	0.554955
0.275047	0.47175	0.554923
0.941701	0.470485	0.555155
0.0495558	0.663804	0.555784
0.607177	0.46669	0.55602
0.717322	0.66277	0.553232
0.38541	0.663971	0.555899
0.889432	0.667039	0.594215
0.2261	0.668258	0.593816
0.563585	0.664105	0.591746
0.114396	0.473349	0.593417
0.446831	0.472316	0.594758
0.780252	0.472285	0.592784
0.00454675	0.27872	0.594009
0.334189	0.279565	0.594459
0.670163	0.27838	0.593697
0.595831	0.198599	0.124163
0.831576	0.581455	0.114975
0.164985	0.581409	0.117004
0.497901	0.582015	0.117365
0.384816	0.390081	0.116746
0.0512298	0.390326	0.117281
0.719058	0.389407	0.11708
0.929649	0.198534	0.124036
0.262936	0.198489	0.124251
0.22301	0.37124	0.15947
0.88952	0.37103	0.15941
0.77495	0.7498	0.15871
0.44163	0.74991	0.15872
0.10834	0.74991	0.15877
0.55625	0.37093	0.15954
0.66691	0.56244	0.15993
0.00026	0.56252	0.15992
0.33368	0.5626	0.15994
0.16749	0.57722	0.20332
0.8341	0.57711	0.20334
0.50089	0.57728	0.20336
0.72174	0.38541	0.20337
0.05515	0.3855	0.20332
0.27928	0.19687	0.20369
0.38858	0.38557	0.20344
0.94611	0.19666	0.20343
0.61209	0.19649	0.20364
0.88741	0.36803	0.24639
0.10513	0.74817	0.2463
0.22083	0.36836	0.24646
0.55428	0.36796	0.24659
0.77197	0.74816	0.24625
0.3321	0.55993	0.24662
0.43843	0.74826	0.24629
0.99867	0.55982	0.2466
0.66539	0.55979	0.24663
0.72241	0.38495	0.28958
0.05566	0.38504	0.28965
0.28386	0.19686	0.28968
0.50119	0.57729	0.28971
0.16776	0.57717	0.28971
0.83441	0.57716	0.28971
0.95061	0.19661	0.28977
0.38911	0.38517	0.28983
0.61694	0.19639	0.2902
0.88691	0.36788	0.33266
0.22028	0.36803	0.33274
0.10637	0.74853	0.33287
0.43964	0.74857	0.33289
0.77322	0.74855	0.3329
0.55397	0.36804	0.33291
0.66494	0.55993	0.33295
0.99822	0.55994	0.33295
0.33154	0.56008	0.33296
0.95064	0.19709	0.37595
0.28387	0.19715	0.376
0.0556	0.38536	0.37606
0.72237	0.38538	0.37609
0.61725	0.19718	0.37612
0.38896	0.38549	0.37613
0.8346	0.57737	0.37624
0.50129	0.57738	0.37626
0.16791	0.57737	0.37626
0.77349	0.7486	0.41938
0.10678	0.7486	0.41938
0.44009	0.7486	0.41938
0.9987	0.55978	0.41949
0.66539	0.55981	0.4195
0.33204	0.55983	0.4195
0.88726	0.3678	0.41953
0.22053	0.36786	0.41956
0.55393	0.368	0.41963
0.94882	0.19631	0.46227
0.2822	0.19637	0.46233
0.61555	0.19651	0.46236
0.05581	0.38517	0.46274
0.72256	0.38526	0.46275
0.38917	0.38529	0.46275
0.16853	0.57764	0.46303
0.83526	0.57763	0.46303
0.50192	0.57771	0.46305
0.77726	0.74804	0.50937
0.11039	0.74799	0.50892
0.44254	0.74907	0.50555
0.99978	0.55975	0.50566
0.33338	0.56014	0.50541
0.66613	0.55948	0.50589
0.88772	0.36738	0.50591
0.22144	0.36753	0.50593
0.55394	0.36682	0.50602
0.829447	0.574722	0.548611
0.166378	0.575525	0.548589
0.49892	0.56279	0.547305
0.0563698	0.382105	0.547091
0.95599	0.190742	0.545901
0.72536	0.38117	0.546388
0.388394	0.382858	0.546592
0.627105	0.190537	0.545555
0.289784	0.190796	0.546737
0.794573	0.753307	0.597815
0.127962	0.752822	0.592324
0.470102	0.750603	0.594848
0.00280757	0.558805	0.601727
0.336718	0.557925	0.60021
0.673451	0.558205	0.600875
0.892988	0.362295	0.599886
0.221932	0.362596	0.600789
0.559287	0.362929	0.598419
0.606359	0.238124	0.11499
0.161706	0.625025	0.113535
0.8282	0.625182	0.113568
0.494319	0.625575	0.11446
0.38274	0.433667	0.113197
0.939798	0.237811	0.114241
0.716253	0.433012	0.113632
0.396404	0.321526	0.117438
0.0483859	0.433871	0.114562
0.954983	0.70592	0.11847
0.286412	0.705231	0.11797
0.273153	0.237748	0.114441
0.174528	0.513595	0.117813
0.839459	0.512738	0.117335
0.508126	0.513582	0.117674
0.618958	0.706439	0.114952
0.0636809	0.321475	0.117052
0.730126	0.321444	0.117261
0.7777	0.23951	0.15978
0.11114	0.23976	0.15984
0.22486	0.32454	0.16039
0.89138	0.32437	0.16029
0.78098	0.70797	0.16086
0.11432	0.70807	0.16086
0.44769	0.70808	0.16085
0.5581	0.3243	0.1605
0.66819	0.51578	0.16107
0.0015	0.51584	0.16108
0.33495	0.51592	0.1611
0.2211	0.43099	0.16051
0.00019	0.62205	0.16059
0.33354	0.62211	0.1606
0.6668	0.62203	0.16061
0.88772	0.43087	0.16048
0.55436	0.43087	0.16051
0.44428	0.23968	0.16005
0.72227	0.32254	0.20319
0.05569	0.32283	0.20311
0.16725	0.62282	0.20303
0.83386	0.62271	0.20305
0.94432	0.23869	0.20284
0.50061	0.62286	0.20307
0.94678	0.70584	0.20344
0.28019	0.70592	0.20348
0.61359	0.70592	0.20346
0.16654	0.51433	0.20371
0.61068	0.23852	0.20299
0.27764	0.2389	0.20309
0.38912	0.32289	0.20335
0.83315	0.51421	0.20372
0.38788	0.43105	0.20328
0.49996	0.51434	0.20372
0.72111	0.43085	0.20325
0.0545	0.43098	0.20323
0.88858	0.32223	0.24633
0.22197	0.32252	0.24645
0.77662	0.2385	0.24598
0.55536	0.32221	0.24667
0.10999	0.23887	0.24605
0.11106	0.70627	0.2466
0.77781	0.70626	0.24661
0.44442	0.70637	0.24663
0.33226	0.51416	0.24685
0.99882	0.51405	0.24684
0.33392	0.62182	0.24652
0.00055	0.62173	0.24648
0.66718	0.6218	0.24655
0.66558	0.51404	0.24684
0.22102	0.43041	0.24661
0.55428	0.43034	0.24663
0.88763	0.43026	0.24662
0.44314	0.23889	0.2464
0.72247	0.3224	0.28896
0.05547	0.32273	0.28909
0.94642	0.7058	0.28945
0.38902	0.32288	0.28947
0.94558	0.23858	0.28947
0.27968	0.70586	0.28949
0.61319	0.70599	0.28954
0.16571	0.51419	0.28956
0.83237	0.51414	0.2896
0.49922	0.51432	0.28962
0.50105	0.62282	0.28968
0.8344	0.62266	0.2897
0.2787	0.23883	0.28971
0.16775	0.62268	0.28971
0.61222	0.23837	0.28973
0.72117	0.43049	0.28984
0.05459	0.43065	0.28987
0.38792	0.43078	0.2899
0.88815	0.3224	0.33251
0.22147	0.32254	0.33264
0.10986	0.23911	0.33281
0.77661	0.23895	0.33282
0.55538	0.32255	0.33287
0.11123	0.70656	0.33294
0.66502	0.51438	0.33295
0.33158	0.51451	0.33295
0.99827	0.51439	0.33295
0.44454	0.70661	0.33297
0.77794	0.70657	0.33297
0.00041	0.62232	0.33306
0.33373	0.62235	0.33307
0.66705	0.62238	0.33308
0.2205	0.43092	0.33311
0.88716	0.43076	0.33313
0.55372	0.4309	0.33314
0.44324	0.23919	0.33316
0.94543	0.23905	0.37596
0.6121	0.23915	0.37606
0.27866	0.2391	0.37607
0.05541	0.32312	0.37608
0.05451	0.431	0.37609
0.83255	0.51466	0.37609
0.72228	0.32311	0.3761
0.38785	0.4311	0.37612
0.72117	0.431	0.37612
0.16586	0.5147	0.37614
0.49931	0.51477	0.37618
0.38887	0.32321	0.37621
0.94651	0.70623	0.37622
0.27986	0.70628	0.37624
0.61321	0.7063	0.37626
0.5011	0.62302	0.3763
0.16778	0.62298	0.3763
0.83444	0.62297	0.37631
0.10972	0.23918	0.41929
0.77638	0.23921	0.41929
0.99879	0.51434	0.41934
0.66548	0.51436	0.41937
0.3321	0.51438	0.41937
0.44303	0.23931	0.41942
0.88819	0.32236	0.41951
0.22087	0.43096	0.41955
0.55418	0.43103	0.41955
0.88752	0.43095	0.41956
0.22142	0.32241	0.41958
0.77814	0.70662	0.41959
0.1114	0.70662	0.41959
0.44475	0.70662	0.4196
0.55489	0.32253	0.4197
0.33402	0.62263	0.41977
0.00067	0.62262	0.41979
0.66735	0.62261	0.41979
0.83314	0.5145	0.4623
0.16638	0.51448	0.4623
0.94445	0.23831	0.46231
0.27777	0.23837	0.46235
0.49978	0.51459	0.46236
0.61116	0.23851	0.46236
0.72167	0.43086	0.46247
0.38833	0.43088	0.46247
0.05497	0.43077	0.46248
0.05527	0.32267	0.46278
0.72206	0.32275	0.46281
0.6135	0.70651	0.46281
0.94679	0.70648	0.46282
0.28007	0.70647	0.46282
0.38861	0.32277	0.46283
0.83491	0.62323	0.4631
0.16823	0.62322	0.4631
0.50159	0.62329	0.46312
0.10902	0.23886	0.5058
0.77565	0.2388	0.50575
0.77881	0.70611	0.50679
0.11219	0.70606	0.50653
0.4453	0.70706	0.50609
0.44219	0.2385	0.50552
0.22145	0.43068	0.50574
0.88767	0.43069	0.5057
0.55367	0.43082	0.50518
0.99973	0.51414	0.50588
0.33325	0.51448	0.50548
0.66662	0.51402	0.50606
0.3343	0.62233	0.50578
0.00061	0.62226	0.50592
0.66649	0.62243	0.50551
0.88842	0.32191	0.50614
0.22189	0.32196	0.50611
0.55495	0.32165	0.50639
0.166168	0.51637	0.547113
0.49962	0.517015	0.547758
0.831763	0.516836	0.547223
0.0527107	0.323647	0.547843
0.385286	0.323188	0.548702
0.719477	0.32366	0.547842
0.387766	0.428656	0.547491
0.725718	0.428117	0.547299
0.0567801	0.428564	0.548201
0.496857	0.622798	0.549336
0.165325	0.621785	0.550361
0.829699	0.621802	0.55011
0.278957	0.232139	0.547771
0.945844	0.232118	0.547737
0.613029	0.231457	0.547055
0.945248	0.710235	0.548863
0.615923	0.709512	0.548085
0.279795	0.710463	0.548386
0.662611	0.623345	0.599451
0.987372	0.626231	0.60224
0.322401	0.627582	0.603267
0.767968	0.23696	0.599044
0.100503	0.236207	0.599794
0.430149	0.236985	0.600807
0.210552	0.431435	0.600721
0.551154	0.426715	0.596346
0.88047	0.431346	0.598955
0.119547	0.7129	0.600926
0.786527	0.712436	0.603787
0.459863	0.71029	0.602025
0.0103558	0.515354	0.600009
0.339311	0.514563	0.599148
0.677991	0.514011	0.601279
0.89845	0.318827	0.599093
0.226809	0.318931	0.600188
0.56484	0.318155	0.599011

## Sheet: R-CoOOH
R-CoOOH CONTCAR
1
4.6295399666 0.0000000000 0.0000000000
3.7450384110 2.7216406086 0.0000000000
3.7450384110 1.2170939432 2.4343397330
Co H O
1 1 2
Cartesian
0	0	0
6.05981	1.96937	1.21717
4.93787	1.60475	0.991817
7.18175	2.33399	1.44252
