# Supplementary material for: Light-triggered oxygen redox activity at the edge of cobalt oxyhydroxide for superior water oxidation
Source: Nat Commun. 2026 Jun 11;17:7417. doi: 10.1038/s41467-026-74386-1 (PMC13408805; doi:10.1038/s41467-026-74386-1)
Supplement: Supplementary file 5 — Source Data [file 41467_2026_74386_MOESM5_ESM.xlsx]

## Sheet: Fig.1a
	Fig.1a Light-response test of R-CoOOH and S-CoOOH using chronoamperometry (CA) measurement at a potential of 1.55 V and 1.45 V versus a reversible hydrogen electrode (RHE), respectively.
	R-CoOOH		S-CoOOH
	Time (h)	J (mA cm-2)	Time (h)	J (mA cm-2)
	0.00278	2.99863	0.00278	12.1979
	0.00556	2.99506	0.00556	12.1656
	0.00835	2.98869	0.00834	12.1573
	0.01113	2.99262	0.01112	12.1406
	0.01391	2.992	0.01389	12.1217
	0.01669	2.9871	0.01667	12.1074
	0.01947	2.98877	0.01945	12.0939
	0.02226	2.9845	0.02223	12.0847
	0.02504	2.98591	0.025	12.0722
	0.02782	2.98062	0.02778	12.0626
	0.0306	2.98396	0.03056	12.0547
	0.03339	2.98	0.03334	12.0432
	0.03617	2.98094	0.03612	12.0426
	0.03895	2.99276	0.03889	12.0384
	0.04173	2.99001	0.04167	12.0404
	0.04451	2.98943	0.04445	12.0407
	0.0473	2.99138	0.04723	12.0344
	0.05008	2.9833	0.05	12.0323
	0.05286	2.98323	0.05278	12.007
	0.05564	2.9808	0.05556	11.9929
	0.05842	2.98017	0.05834	11.9972
	0.06121	2.97792	0.06112	12.0166
	0.06399	2.98286	0.06389	12.0464
	0.06677	2.98159	0.06667	12.0603
	0.06955	2.97726	0.06945	12.0594
	0.07234	2.97526	0.07223	12.0399
	0.07512	2.97645	0.075	12.022
	0.0779	2.97485	0.07778	12.0138
	0.08068	2.98432	0.08056	12.0054
	0.08346	2.97573	0.08334	12.0104
	0.08625	2.97709	0.08612	12.0159
	0.08903	2.97805	0.08889	12.021
	0.09181	2.97761	0.09167	12.0263
	0.09459	2.98154	0.09445	12.039
	0.09737	2.97862	0.09723	11.9876
	0.10016	2.98721	0.1	11.9687
	0.10294	2.97574	0.10278	12.0135
	0.10572	2.97279	0.10556	12.0814
	0.1085	2.97634	0.10834	12.1514
	0.11129	2.97257	0.11112	12.1977
	0.11407	2.9721	0.11389	12.192
	0.11685	2.9701	0.11667	12.1493
	0.11963	2.97767	0.11945	12.0971
	0.12241	2.97722	0.12223	12.1174
	0.1252	2.97742	0.125	12.1156
	0.12798	2.97331	0.12778	12.1113
	0.13076	2.97353	0.13056	12.1013
	0.13354	2.97634	0.13334	12.0845
	0.13632	2.97739	0.13612	12.0789
	0.13911	2.97272	0.13889	12.0757
	0.14189	2.96837	0.14167	12.0651
	0.14467	2.97033	0.14445	12.0391
	0.14745	2.96284	0.14723	12.024
	0.15023	2.9687	0.15	12.0309
	0.15302	2.96495	0.15278	12.0522
	0.1558	2.96592	0.15556	12.0829
	0.15858	2.96173	0.15834	12.107
	0.16136	2.96506	0.16112	12.1032
	0.16415	2.98341	0.16389	12.082
	0.16693	2.97526	0.16667	12.0601
	0.16971	2.97424	0.16945	12.061
	0.17249	2.96788	0.17223	12.0566
	0.17527	2.97325	0.175	12.0381
	0.17806	2.9713	0.17778	12.0323
	0.18084	2.96879	0.18056	12.0308
	0.18362	2.9643	0.18334	12.0341
	0.1864	2.96079	0.18612	12.0422
	0.18918	2.96227	0.18889	12.0487
	0.19197	2.95924	0.19167	12.0516
	0.19475	2.95726	0.19445	12.0436
	0.19753	2.9599	0.19723	12.0293
	0.20031	2.973	0.2	12.0267
	0.2031	2.97336	0.20278	12.0139
	0.20588	2.96805	0.20556	12.0018
	0.20866	2.96887	0.20834	11.9922
	0.21144	2.96562	0.21112	11.9819
	0.21422	2.9709	0.21389	11.9798
	0.21701	2.96282	0.21667	11.9739
	0.21979	2.96801	0.21945	11.9729
	0.22257	2.96416	0.22223	11.9706
	0.22535	2.95972	0.225	11.9688
	0.22813	2.9563	0.22778	11.9643
	0.23092	2.96153	0.23056	11.9544
	0.2337	2.95798	0.23334	11.9503
	0.23648	2.96321	0.23612	11.943
	0.23926	2.95989	0.23889	11.936
	0.24204	2.96031	0.24167	11.9
	0.24483	2.96272	0.24445	11.8869
	0.24761	2.96292	0.24723	11.916
	0.25039	2.96454	0.25	11.9645
	0.25317	2.96311	0.25278	12.0122
	0.25596	2.96285	0.25556	12.0384
	0.25874	2.95796	0.25834	12.0379
	0.26152	2.95417	0.26112	11.9616
	0.2643	2.95729	0.26389	11.9271
	0.26708	2.95541	0.26667	11.9898
	0.26987	2.96021	0.26945	12.0718
	0.27265	2.95769	0.27223	12.1467
	0.27543	2.95776	0.275	12.1917
	0.27821	2.95573	0.27778	12.1847
	0.28099	2.95943	0.28056	12.137
	0.28378	2.9628	0.28334	12.0826
	0.28656	2.96001	0.28612	12.0981
	0.28934	2.96073	0.28889	12.0841
	0.29212	2.95487	0.29167	12.0713
	0.29491	2.95323	0.29445	12.0595
	0.29769	2.95414	0.29723	12.0451
	0.30047	2.9497	0.3	12.0354
	0.30325	2.94674	0.30278	12.0326
	0.30603	2.94349	0.30556	12.0366
	0.30882	2.95398	0.30834	12.0349
	0.3116	2.95076	0.31112	12.0296
	0.31438	2.95343	0.31389	12.0317
	0.31716	2.94532	0.31667	12.0365
	0.31994	2.94942	0.31945	12.0429
	0.32273	2.94921	0.32223	12.0463
	0.32551	2.95839	0.325	12.0394
	0.32829	2.95927	0.32778	12.0251
	0.33107	2.95179	0.33056	12.0134
	0.33386	2.94993	0.33334	12.0114
	0.33664	2.94887	0.33612	12.007
	0.33942	2.94442	0.33889	11.9987
	0.3422	2.94575	0.34167	11.9671
	0.34498	2.94171	0.34445	11.9509
	0.34777	2.95036	0.34723	11.9608
	0.35055	2.94628	0.35	11.9949
	0.35333	2.9466	0.35278	12.0327
	0.35611	2.94805	0.35556	12.0547
	0.35889	2.94509	0.35834	12.0591
	0.36168	2.94671	0.36112	12.0304
	0.36446	2.94323	0.36389	12.0015
	0.36724	2.94182	0.36667	12.0008
	0.37002	2.93901	0.36945	11.9986
	0.3728	2.94302	0.37223	11.9954
	0.37559	2.93608	0.375	11.9971
	0.37837	2.94571	0.37778	11.9973
	0.38115	2.94847	0.38056	11.9954
	0.38393	2.94467	0.38334	11.9883
	0.38672	2.94748	0.38612	11.9826
	0.3895	2.94506	0.38889	11.9575
	0.39228	2.9451	0.39167	11.9355
	0.39506	2.93862	0.39445	11.9239
	0.39784	2.94079	0.39723	11.9197
	0.40063	2.93556	0.4	11.915
	0.40341	2.94147	0.40278	11.9168
	0.40619	2.9481	0.40556	11.9125
	0.40897	2.94144	0.40834	11.9045
	0.41175	2.9431	0.41112	11.8978
	0.41454	2.94052	0.41389	11.8955
	0.41732	2.93917	0.41667	11.8852
	0.4201	2.93823	0.41945	11.8789
	0.42288	2.93588	0.42223	11.8983
	0.42567	2.93633	0.425	11.8502
	0.42845	2.93073	0.42778	11.8403
	0.43123	2.93328	0.43056	11.8934
	0.43401	2.92743	0.43334	11.9812
	0.43679	2.92831	0.43612	12.072
	0.43958	2.93242	0.43889	12.112
	0.44236	2.93111	0.44167	12.1093
	0.44514	2.93619	0.44445	12.075
	0.44792	2.93191	0.44723	12.0305
	0.4507	2.93017	0.45	12.0724
	0.45349	2.93159	0.45278	12.0943
	0.45627	2.93432	0.45556	12.105
	0.45905	2.93724	0.45834	12.1079
	0.46183	2.93646	0.46112	12.0977
	0.46461	2.93521	0.46389	12.0935
	0.4674	2.93377	0.46667	12.0739
	0.47018	2.93467	0.46945	12.055
	0.47296	2.9288	0.47223	12.0486
	0.47574	2.92572	0.475	12.0346
	0.47853	2.92715	0.47778	12.0139
	0.48131	2.93137	0.48056	12.0009
	0.48409	2.93351	0.48334	11.9966
	0.48687	2.93466	0.48612	12.0046
	0.48965	2.93313	0.48889	12.0192
	0.49244	2.93124	0.49167	12.0261
	0.49522	2.92453	0.49445	12.0159
	0.498	2.9327	0.49723	11.9959
	0.50078	2.92527	0.5	11.9788
	0.50356	2.92053	0.50278	11.9672
	0.50635	2.9227	0.50556	11.9558
	0.50913	2.92159	0.50834	11.9478
	0.51191	2.91825	0.51112	11.9421
	0.51469	2.91298	0.51389	11.9494
	0.51748	2.92132	0.51667	11.9534
	0.52026	2.92024	0.51945	11.9449
	0.52304	2.91897	0.52223	11.9312
	0.52582	2.92333	0.525	11.913
	0.5286	2.92409	0.52778	11.8982
	0.53139	2.92282	0.53056	11.8974
	0.53417	2.91855	0.53334	11.9049
	0.53695	2.92192	0.53612	11.8937
	0.53973	2.91935	0.53889	11.8841
	0.54251	2.91236	0.54167	11.9006
	0.5453	2.91991	0.54445	11.9357
	0.54808	2.91654	0.54723	11.971
	0.55086	2.91645	0.55	11.9879
	0.55364	2.9236	0.55278	11.9816
	0.55643	2.91656	0.55556	11.9549
	0.55921	2.91486	0.55834	11.9326
	0.56199	2.92509	0.56112	11.9279
	0.56477	2.91806	0.56389	11.9144
	0.56755	2.91634	0.56667	11.9043
	0.57034	2.91258	0.56945	11.8966
	0.57312	2.91235	0.57223	11.8907
	0.5759	2.91291	0.575	11.8941
	0.57868	2.90822	0.57778	11.8863
	0.58146	2.90751	0.58056	11.8776
	0.58425	2.90286	0.58334	11.8574
	0.58703	2.90726	0.58612	11.8531
	0.58981	2.90802	0.58889	11.8577
	0.59259	2.90345	0.59167	11.8869
	0.59537	2.91427	0.59445	11.8628
	0.59816	2.91084	0.59723	11.8626
	0.60094	2.91348	0.6	11.9016
	0.60372	2.90807	0.60278	11.9813
	0.6065	2.90141	0.60556	12.0503
	0.60929	2.90281	0.60834	12.0983
	0.61207	2.90479	0.61112	12.0971
	0.61485	2.90343	0.61389	12.0512
	0.61763	2.90284	0.61667	11.993
	0.62041	2.90664	0.61945	12.0026
	0.6232	2.90023	0.62223	11.9998
	0.62598	2.90481	0.625	12.0027
	0.62876	2.90786	0.62778	11.9948
	0.63154	2.89702	0.63056	11.9847
	0.63432	2.90305	0.63334	11.9801
	0.63711	2.89723	0.63612	11.9517
	0.63989	2.89307	0.63889	11.9456
	0.64267	2.89318	0.64167	11.9646
	0.64545	2.89727	0.64445	11.991
	0.64824	2.90006	0.64723	12.0218
	0.65102	2.89517	0.65	12.0392
	0.6538	2.89607	0.65278	12.0418
	0.65658	2.89539	0.65556	12.0245
	0.65936	2.89255	0.65834	11.9925
	0.66215	2.89297	0.66112	11.9895
	0.66493	2.90187	0.66389	11.9665
	0.66771	2.8967	0.66667	11.9489
	0.67049	2.89556	0.66945	11.9477
	0.67327	2.90009	0.67223	11.9485
	0.67606	2.89064	0.675	11.9507
	0.67884	2.8943	0.67778	11.9543
	0.68162	2.89295	0.68056	11.959
	0.6844	2.88729	0.68334	11.9531
	0.68718	2.88646	0.68612	11.9411
	0.68997	2.88327	0.68889	11.9398
	0.69275	2.88314	0.69167	11.9315
	0.69553	2.8838	0.69445	11.9173
	0.69831	2.87913	0.69723	11.8975
	0.7011	2.88075	0.7	11.8829
	0.70388	2.9008	0.70278	11.8664
	0.70666	2.89497	0.70556	11.8629
	0.70944	2.89452	0.70834	11.87
	0.71222	2.88591	0.71112	11.8757
	0.71501	2.88577	0.71389	11.873
	0.71779	2.88639	0.71667	11.8697
	0.72057	2.88328	0.71945	11.8633
	0.72335	2.88186	0.72223	11.8454
	0.72613	2.87985	0.725	11.8339
	0.72892	2.87796	0.72778	11.8255
	0.7317	2.88669	0.73056	11.8333
	0.73448	2.88852	0.73334	11.8424
	0.73726	2.88747	0.73612	11.8534
	0.74005	2.88659	0.73889	11.8369
	0.74283	2.88294	0.74167	11.83
	0.74561	2.88635	0.74445	11.8467
	0.74839	2.88333	0.74723	11.8888
	0.75117	2.88133	0.75	11.9302
	0.75396	2.88095	0.75278	11.9608
	0.75674	2.87478	0.75556	11.9536
	0.75952	2.87832	0.75834	11.9305
	0.7623	2.87269	0.76112	11.9091
	0.76508	2.87123	0.76389	11.8742
	0.76787	2.87242	0.76667	11.8696
	0.77065	2.87517	0.76945	11.9135
	0.77343	2.87354	0.77223	11.9843
	0.77621	2.86581	0.775	12.0566
	0.779	2.86863	0.77778	12.0957
	0.78178	2.86709	0.78056	12.087
	0.78456	2.87436	0.78334	12.043
	0.78734	2.87617	0.78612	11.9925
	0.79012	2.87689	0.78889	12.0009
	0.79291	2.88016	0.79167	11.9874
	0.79569	2.87103	0.79445	11.9872
	0.79847	2.87221	0.79723	11.991
	0.80125	2.8713	0.8	11.9848
	0.80403	2.86656	0.80278	11.9824
	0.80682	2.87134	0.80556	11.9789
	0.8096	2.87233	0.80834	11.9721
	0.81238	2.86671	0.81112	11.9643
	0.81516	2.8741	0.81389	11.9516
	0.81794	2.87291	0.81667	11.9563
	0.82073	2.86923	0.81945	11.9459
	0.82351	2.86843	0.82223	11.9395
	0.82629	2.86759	0.825	11.9344
	0.82907	2.8667	0.82778	11.9226
	0.83186	2.86774	0.83056	11.9129
	0.83464	2.86386	0.83334	11.9075
	0.83742	2.86768	0.83612	11.9088
	0.8402	2.8633	0.83889	11.9141
	0.84298	2.86433	0.84167	11.8827
	0.84577	2.86498	0.84445	11.8833
	0.84855	2.87021	0.84723	11.9078
	0.85133	2.86649	0.85	11.9529
	0.85411	2.8663	0.85278	11.9949
	0.85689	2.86519	0.85556	12.017
	0.85968	2.86394	0.85834	12.0173
	0.86246	2.86584	0.86112	11.9893
	0.86524	2.8644	0.86389	11.9524
	0.86802	2.87026	0.86667	11.9478
	0.87081	2.87294	0.86945	11.9269
	0.87359	2.86649	0.87223	11.911
	0.87637	2.8632	0.875	11.8941
	0.87915	2.86219	0.87778	11.8932
	0.88193	2.85782	0.88056	11.8991
	0.88472	2.85927	0.88334	11.9064
	0.8875	2.86145	0.88612	11.9207
	0.89028	2.8576	0.88889	11.932
	0.89306	2.8603	0.89167	11.9316
	0.89584	2.8579	0.89445	11.9194
	0.89863	2.85582	0.89723	11.9027
	0.90141	2.85307	0.9	11.9037
	0.90419	2.85086	0.90278	11.8948
	0.90697	2.85503	0.90556	11.8872
	0.90975	2.85408	0.90834	11.8681
	0.91254	2.85743	0.91112	11.8506
	0.91532	2.85357	0.91389	11.8412
	0.9181	2.85691	0.91667	11.8339
	0.92088	2.85953	0.91945	11.8394
	0.92367	2.86306	0.92223	11.8476
	0.92645	2.85942	0.925	11.8377
	0.92923	2.85557	0.92778	11.8489
	0.93201	2.85317	0.93056	11.7842
	0.93479	2.85502	0.93334	11.7817
	0.93758	2.85276	0.93612	11.8475
	0.94036	2.84959	0.93889	11.9526
	0.94314	2.84843	0.94167	12.0509
	0.94592	2.84816	0.94445	12.1183
	0.9487	2.85051	0.94723	12.0946
	0.95149	2.85589	0.95	12.0342
	0.95427	2.85911	0.95278	11.9812
	0.95705	2.8564	0.95556	12.0278
	0.95983	2.85424	0.95834	12.0447
	0.96262	2.85533	0.96112	12.049
	0.9654	2.84938	0.96389	12.0428
	0.96818	2.84996	0.96667	12.0282
	0.97096	2.84551	0.96945	11.9938
	0.97374	2.84475	0.97223	11.995
	0.97653	2.84204	0.975	11.9928
	0.97931	2.8491	0.97778	11.9952
	0.98209	2.84358	0.98056	11.9961
	0.98487	2.83946	0.98334	11.9958
	0.98765	2.83754	0.98612	11.9904
	0.99044	2.85308	0.98889	11.967
	0.99322	2.85221	0.99167	11.9411
	0.996	2.85087	0.99445	11.9273
	0.99878	2.84693	0.99723	11.9187
	1.00157	2.85103	1	11.9115
	1.00435	2.85164	1.00278	11.9137
	1.00713	2.84999	1.00556	11.9206
	1.00991	2.84341	1.00834	11.928
	1.01269	2.84949	1.01112	11.9394
	1.01548	2.84335	1.01389	11.95
	1.01826	2.84217	1.01667	11.9515
	1.02104	2.85141	1.01945	11.9352
	1.02382	2.84635	1.02223	11.9166
	1.0266	2.84421	1.025	11.9156
	1.02939	2.84796	1.02778	11.9043
	1.03217	2.84539	1.03056	11.9043
	1.03495	2.84865	1.03334	11.9013
	1.03773	2.85146	1.03612	11.8995
	1.04051	2.84793	1.03889	11.897
	1.0433	2.84852	1.04167	11.887
	1.04608	2.84721	1.04445	11.8858
	1.04886	2.84535	1.04723	11.8816
	1.05164	2.8409	1.05	11.8781
	1.05443	2.84066	1.05278	11.8562
	1.05721	2.84317	1.05556	11.8476
	1.05999	2.84274	1.05834	11.8663
	1.06277	2.84354	1.06112	11.9039
	1.06555	2.84135	1.06389	11.9459
	1.06834	2.83822	1.06667	11.9791
	1.07112	2.83572	1.06945	11.9814
	1.0739	2.83547	1.07223	11.9512
	1.07668	2.83589	1.075	11.9105
	1.07946	2.83429	1.07778	11.9034
	1.08225	2.83846	1.08056	11.8867
	1.08503	2.83531	1.08334	11.878
	1.08781	2.84221	1.08612	11.8756
	1.09059	2.84461	1.08889	11.8707
	1.09338	2.84363	1.09167	11.8657
	1.09616	2.84298	1.09445	11.8649
	1.09894	2.84296	1.09723	11.871
	1.10172	2.83871	1.1	11.8897
	1.1045	2.83667	1.10278	11.8445
	1.10729	2.83439	1.10556	11.8395
	1.11007	2.83115	1.10834	11.8882
	1.11285	2.83401	1.11112	11.9669
	1.11563	2.83167	1.11389	12.0487
	1.11841	2.8457	1.11667	12.0939
	1.1212	2.84608	1.11945	12.0829
	1.12398	2.84092	1.12223	12.0308
	1.12676	2.83907	1.125	11.9811
	1.12954	2.83712	1.12778	12.0065
	1.13232	2.83926	1.13056	12.0098
	1.13511	2.8349	1.13334	12.01
	1.13789	2.83336	1.13612	11.998
	1.14067	2.83387	1.13889	11.9845
	1.14345	2.83037	1.14167	11.9706
	1.14624	2.82992	1.14445	11.9635
	1.14902	2.83341	1.14723	11.9577
	1.1518	2.83957	1.15	11.9513
	1.15458	2.83868	1.15278	11.9531
	1.15736	2.83602	1.15556	11.95
	1.16015	2.83635	1.15834	11.9252
	1.16293	2.84132	1.16112	11.9253
	1.16571	2.83642	1.16389	11.9429
	1.16849	2.83546	1.16667	11.9769
	1.17127	2.83148	1.16945	12.0075
	1.17406	2.83145	1.17223	12.0226
	1.17684	2.83715	1.175	12.0226
	1.17962	2.83561	1.17778	11.9925
	1.1824	2.83079	1.18056	11.9738
	1.18519	2.83959	1.18334	11.9815
	1.18797	2.83514	1.18612	11.9802
	1.19075	2.83414	1.18889	11.9764
	1.19353	2.83389	1.19167	11.9727
	1.19631	2.83316	1.19445	11.9547
	1.1991	2.83162	1.19723	11.9393
	1.20188	2.83539	1.2	11.9215
	1.20466	2.84085	1.20278	11.9189
	1.20744	2.83356	1.20556	11.9199
	1.21022	2.83427	1.20834	11.9233
	1.21301	2.832	1.21112	11.9141
	1.21579	2.8296	1.21389	11.9064
	1.21857	2.83005	1.21667	11.8985
	1.22135	2.82892	1.21945	11.9056
	1.22414	2.82549	1.22223	11.9069
	1.22692	2.82872	1.225	11.9174
	1.2297	2.83022	1.22778	11.9157
	1.23248	2.82769	1.23056	11.9095
	1.23526	2.83156	1.23334	11.8991
	1.23805	2.83527	1.23612	11.8881
	1.24083	2.8275	1.23889	11.8658
	1.24361	2.83324	1.24167	11.8479
	1.24639	2.83293	1.24445	11.8277
	1.24917	2.83057	1.24723	11.8238
	1.25196	2.82783	1.25	11.8263
	1.25474	2.82988	1.25278	11.8353
	1.25752	2.82417	1.25556	11.8361
	1.2603	2.82777	1.25834	11.8329
	1.26308	2.82785	1.26112	11.8344
	1.26587	2.8261	1.26389	11.8019
	1.26865	2.82432	1.26667	11.7871
	1.27143	2.82719	1.26945	11.8265
	1.27421	2.82409	1.27223	11.828
	1.277	2.82213	1.275	11.873
	1.27978	2.82617	1.27778	11.951
	1.28256	2.82345	1.28056	12.0294
	1.28534	2.82985	1.28334	12.0788
	1.28812	2.82839	1.28612	12.094
	1.29091	2.82974	1.28889	12.1044
	1.29369	2.82993	1.29167	12.0611
	1.29647	2.8301	1.29445	12.0123
	1.29925	2.8297	1.29723	12.0229
	1.30203	2.82947	1.3	12.0109
	1.30482	2.82522	1.30278	12.0031
	1.3076	2.82288	1.30556	11.9964
	1.31038	2.82288	1.30834	11.9952
	1.31316	2.82434	1.31112	11.9923
	1.31595	2.834	1.31389	11.9906
	1.31873	2.82871	1.31667	11.9945
	1.32151	2.83	1.31945	11.9845
	1.32429	2.83084	1.32223	11.9693
	1.32707	2.82681	1.325	11.9547
	1.32986	2.82789	1.32778	11.945
	1.33264	2.82217	1.33056	11.9426
	1.33542	2.82439	1.33334	11.9407
	1.3382	2.82632	1.33612	11.9368
	1.34098	2.82281	1.33889	11.9255
	1.34377	2.82085	1.34167	11.9164
	1.34655	2.82532	1.34445	11.9191
	1.34933	2.82793	1.34723	11.9217
	1.35211	2.82364	1.35	11.9195
	1.3549	2.83204	1.35278	11.8991
	1.35768	2.83027	1.35556	11.8882
	1.36046	2.8323	1.35834	11.8813
	1.36324	2.83038	1.36112	11.8846
	1.36602	2.82495	1.36389	11.8908
	1.36881	2.82472	1.36667	11.8965
	1.37159	2.82159	1.36945	11.8733
	1.37437	2.82271	1.37223	11.8648
	1.37715	2.82126	1.375	11.881
	1.37993	2.81536	1.37778	11.9248
	1.38272	2.81916	1.38056	11.96
	1.3855	2.81833	1.38334	11.9859
	1.38828	2.82877	1.38612	11.9826
	1.39106	2.82899	1.38889	11.9595
	1.39384	2.82793	1.39167	11.9317
	1.39663	2.82874	1.39445	11.9404
	1.39941	2.82831	1.39723	11.9361
	1.40219	2.82469	1.4	11.9207
	1.40497	2.82811	1.40278	11.9057
	1.40776	2.82713	1.40556	11.8934
	1.41054	2.82463	1.40834	11.8898
	1.41332	2.82121	1.41112	11.8901
	1.4161	2.82188	1.41389	11.8885
	1.41888	2.82388	1.41667	11.8863
	1.42167	2.82865	1.41945	11.8717
	1.42445	2.83178	1.42223	11.8621
	1.42723	2.83267	1.425	11.8601
	1.43001	2.83033	1.42778	11.8531
	1.43279	2.82719	1.43056	11.8461
	1.43558	2.82822	1.43334	11.8406
	1.43836	2.82615	1.43612	11.8452
	1.44114	2.82349	1.43889	11.8442
	1.44392	2.82472	1.44167	11.8305
	1.44671	2.82549	1.44445	11.8331
	1.44949	2.8244	1.44723	11.7719
	1.45227	2.81946	1.45	11.7652
	1.45505	2.82086	1.45278	11.8274
	1.45783	2.82422	1.45556	11.9254
	1.46062	2.82291	1.45834	12.0201
	1.4634	2.83157	1.46112	12.0704
	1.46618	2.82912	1.46389	12.0699
	1.46896	2.83647	1.46667	12.0254
	1.47174	2.82706	1.46945	11.9733
	1.47453	2.8266	1.47223	11.9768
	1.47731	2.82634	1.475	11.9645
	1.48009	2.82739	1.47778	11.9845
	1.48287	2.82667	1.48056	12.014
	1.48565	2.82803	1.48334	12.036
	1.48844	2.8243	1.48612	12.049
	1.49122	2.8211	1.48889	12.037
	1.494	2.82377	1.49167	12.0132
	1.49678	2.82389	1.49445	11.9949
	1.49957	2.82295	1.49723	12.0053
	1.50235	2.82741	1.5	12.0023
	1.50513	2.82464	1.50278	11.9894
	1.50791	2.82468	1.50556	11.9826
	1.51069	2.82253	1.50834	11.9818
	1.51348	2.82191	1.51112	11.966
	1.51626	2.8178	1.51389	11.9625
	1.51904	2.82865	1.51667	11.9646
	1.52182	2.82512	1.51945	11.9769
	1.5246	2.82985	1.52223	11.9822
	1.52739	2.82593	1.525	11.9815
	1.53017	2.82742	1.52778	11.9714
	1.53295	2.825	1.53056	11.9522
	1.53573	2.82655	1.53334	11.9319
	1.53852	2.82661	1.53612	11.9332
	1.5413	2.82253	1.53889	11.9332
	1.54408	2.82673	1.54167	11.9273
	1.54686	2.82002	1.54445	11.9186
	1.54964	2.81899	1.54723	11.9133
	1.55243	2.82839	1.55	11.9102
	1.55521	2.82381	1.55278	11.8993
	1.55799	2.82664	1.55556	11.8922
	1.56077	2.82802	1.55834	11.8839
	1.56355	2.82815	1.56112	11.8807
	1.56634	2.82514	1.56389	11.8777
	1.56912	2.82267	1.56667	11.8729
	1.5719	2.82283	1.56945	11.8689
	1.57468	2.82547	1.57223	11.8722
	1.57747	2.82247	1.575	11.8352
	1.58025	2.81784	1.57778	11.8332
	1.58303	2.82324	1.58056	11.8631
	1.58581	2.82534	1.58334	11.9138
	1.58859	2.82456	1.58612	11.9536
	1.59138	2.81699	1.58889	11.9796
	1.59416	2.81851	1.59167	11.9796
	1.59694	2.83262	1.59445	11.9469
	1.59972	2.82594	1.59723	11.9099
	1.6025	2.82455	1.6	11.9192
	1.60529	2.82447	1.60278	11.9039
	1.60807	2.82274	1.60556	11.8884
	1.61085	2.81885	1.60834	11.8742
	1.61363	2.81749	1.61112	11.8659
	1.61641	2.82146	1.61389	11.8521
	1.6192	2.81881	1.61667	11.8448
	1.62198	2.81869	1.61945	11.8602
	1.62476	2.8224	1.62223	11.8254
	1.62754	2.82341	1.625	11.8238
	1.63033	2.82809	1.62778	11.8766
	1.63311	2.82294	1.63056	11.9523
	1.63589	2.82544	1.63334	12.0254
	1.63867	2.82392	1.63612	12.0706
	1.64145	2.81942	1.63889	12.0759
	1.64424	2.82013	1.64167	12.0388
	1.64702	2.8165	1.64445	11.9867
	1.6498	2.82048	1.64723	11.9962
	1.65258	2.81808	1.65	11.9796
	1.65536	2.81977	1.65278	11.9699
	1.65815	2.81764	1.65556	11.9604
	1.66093	2.81782	1.65834	11.9568
	1.66371	2.81832	1.66112	11.9535
	1.66649	2.81156	1.66389	11.9488
	1.66928	2.82213	1.66667	11.9425
	1.67206	2.81746	1.66945	11.9462
	1.67484	2.81741	1.67223	11.9521
	1.67762	2.81801	1.675	11.9523
	1.6804	2.81276	1.67778	11.9554
	1.68319	2.82075	1.68056	11.9358
	1.68597	2.81813	1.68334	11.9366
	1.68875	2.82309	1.68612	11.9524
	1.69153	2.81867	1.68889	11.9854
	1.69431	2.81416	1.69167	12.0217
	1.6971	2.81266	1.69445	12.0334
	1.69988	2.81493	1.69723	12.03
	1.70266	2.81341	1.7	12.0105
	1.70544	2.80974	1.70278	11.9846
	1.70822	2.82192	1.70556	11.9822
	1.71101	2.81902	1.70834	11.9681
	1.71379	2.8175	1.71112	11.969
	1.71657	2.82325	1.71389	11.9642
	1.71935	2.81692	1.71667	11.9603
	1.72214	2.81361	1.71945	11.9602
	1.72492	2.81739	1.72223	11.9502
	1.7277	2.81453	1.725	11.9441
	1.73048	2.8135	1.72778	11.9262
	1.73326	2.814	1.73056	11.9134
	1.73605	2.81775	1.73334	11.8954
	1.73883	2.81955	1.73612	11.8809
	1.74161	2.82293	1.73889	11.8785
	1.74439	2.81888	1.74167	11.8787
	1.74717	2.82055	1.74445	11.8826
	1.74996	2.81818	1.74723	11.8832
	1.75274	2.81484	1.75	11.8729
	1.75552	2.81336	1.75278	11.8672
	1.7583	2.81253	1.75556	11.8595
	1.76109	2.81193	1.75834	11.8562
	1.76387	2.81103	1.76112	11.8539
	1.76665	2.80811	1.76389	11.8531
	1.76943	2.81207	1.76667	11.8469
	1.77221	2.81106	1.76945	11.8352
	1.775	2.82031	1.77223	11.8218
	1.77778	2.82047	1.775	11.8136
	1.78056	2.81901	1.77778	11.7994
	1.78334	2.81831	1.78056	11.7977
	1.78612	2.81553	1.78334	11.771
	1.78891	2.81721	1.78612	11.7716
	1.79169	2.81723	1.78889	11.8014
	1.79447	2.81533	1.79167	11.8614
	1.79725	2.81416	1.79445	11.8789
	1.80004	2.81209	1.79723	11.9082
	1.80282	2.81069	1.8	11.9499
	1.8056	2.81442	1.80278	11.9964
	1.80838	2.82097	1.80556	12.0411
	1.81116	2.81649	1.80834	12.0952
	1.81395	2.81662	1.81112	12.0895
	1.81673	2.81373	1.81389	12.0466
	1.81951	2.81282	1.81667	11.9986
	1.82229	2.82099	1.81945	12.0016
	1.82507	2.81803	1.82223	11.992
	1.82786	2.81469	1.825	11.9911
	1.83064	2.81484	1.82778	11.9979
	1.83342	2.81443	1.83056	11.9984
	1.8362	2.81258	1.83334	11.9975
	1.83898	2.81021	1.83612	11.9924
	1.84177	2.81062	1.83889	11.9875
	1.84455	2.81594	1.84167	11.9874
	1.84733	2.81374	1.84445	11.9883
	1.85011	2.81396	1.84723	11.9887
	1.8529	2.81564	1.85	11.9822
	1.85568	2.81671	1.85278	11.9632
	1.85846	2.81614	1.85556	11.9432
	1.86124	2.81597	1.85834	11.9287
	1.86402	2.81527	1.86112	11.9225
	1.86681	2.81496	1.86389	11.9226
	1.86959	2.81228	1.86667	11.9172
	1.87237	2.81327	1.86945	11.9128
	1.87515	2.81377	1.87223	11.9079
	1.87793	2.81563	1.875	11.905
	1.88072	2.81256	1.87778	11.9041
	1.8835	2.81327	1.88056	11.9035
	1.88628	2.81561	1.88334	11.91
	1.88906	2.81612	1.88612	11.8831
	1.89185	2.81925	1.88889	11.8638
	1.89463	2.82103	1.89167	11.8793
	1.89741	2.81787	1.89445	11.9125
	1.90019	2.81665	1.89723	11.95
	1.90297	2.81332	1.9	11.9761
	1.90576	2.81537	1.90278	11.9798
	1.90854	2.81164	1.90556	11.9589
	1.91132	2.82185	1.90834	11.9227
	1.9141	2.82064	1.91112	11.9229
	1.91688	2.81641	1.91389	11.9174
	1.91967	2.81323	1.91667	11.9127
	1.92245	2.81585	1.91945	11.9036
	1.92523	2.81599	1.92223	11.8977
	1.92801	2.81731	1.925	11.8938
	1.93079	2.81194	1.92778	11.8893
	1.93358	2.81213	1.93056	11.8789
	1.93636	2.81082	1.93334	11.8706
	1.93914	2.80853	1.93612	11.8563
	1.94192	2.81635	1.93889	11.8384
	1.94471	2.81723	1.94167	11.8304
	1.94749	2.81616	1.94445	11.8294
	1.95027	2.81332	1.94723	11.8323
	1.95305	2.81348	1.95	11.8368
	1.95583	2.81621	1.95278	11.8381
	1.95862	2.82251	1.95556	11.8368
	1.9614	2.81757	1.95834	11.8343
	1.96418	2.8181	1.96112	11.8303
	1.96696	2.81366	1.96389	11.8414
	1.96974	2.81265	1.96667	11.7958
	1.97253	2.81071	1.96945	11.7902
	1.97531	2.81112	1.97223	11.825
	1.97809	2.81047	1.975	11.8925
	1.98087	2.80874	1.97778	11.9722
	1.98366	2.81105	1.98056	12.025
	1.98644	2.8184	1.98334	12.0332
	1.98922	2.81559	1.98612	12.0057
	1.992	2.81705	1.98889	11.9661
	1.99478	2.81785	1.99167	11.9671
	1.99757	2.8158	1.99445	11.9585
	2.00035	2.81418	1.99723	11.9698
	2.00313	2.81177	2	11.9919
	2.00591	2.81393	2.00278	12.0166
	2.00869	2.81005	2.00556	12.0383
	2.01148	2.81192	2.00834	12.0439
	2.01426	2.81387	2.01112	12.0195
	2.01704	2.81362	2.01389	11.9894
	2.01982	2.81739	2.01667	11.9816
	2.02261	2.81392	2.01945	11.9742
	2.02539	2.81505	2.02223	11.9769
	2.02817	2.8168	2.025	11.9875
	2.03095	2.81342	2.02778	11.9895
	2.03373	2.81062	2.03056	11.9815
	2.03652	2.80811	2.03334	11.9706
	2.0393	2.80873	2.03612	11.9635
	2.04208	2.81504	2.03889	11.9581
	2.04486	2.81333	2.04167	11.952
	2.04764	2.81157	2.04445	11.954
	2.05043	2.81497	2.04723	11.9536
	2.05321	2.81471	2.05	11.9464
	2.05599	2.81293	2.05278	11.9293
	2.05877	2.81172	2.05556	11.9105
	2.06155	2.81435	2.05834	11.8944
	2.06434	2.81099	2.06112	11.8878
	2.06712	2.80935	2.06389	11.89
	2.0699	2.8118	2.06667	11.8958
	2.07268	2.81874	2.06945	11.8938
	2.07547	2.8134	2.07223	11.8794
	2.07825	2.81502	2.075	11.8654
	2.08103	2.8147	2.07778	11.8595
	2.08381	2.8168	2.08056	11.8562
	2.08659	2.81167	2.08334	11.8608
	2.08938	2.80875	2.08612	11.8606
	2.09216	2.82205	2.08889	11.8513
	2.09494	2.81404	2.09167	11.8389
	2.09772	2.81245	2.09445	11.8334
	2.1005	2.8164	2.09723	11.8011
	2.10329	2.81496	2.1	11.7964
	2.10607	2.81589	2.10278	11.8247
	2.10885	2.81763	2.10556	11.8738
	2.11163	2.81512	2.10834	11.9162
	2.11442	2.81128	2.11112	11.9449
	2.1172	2.81619	2.11389	11.9441
	2.11998	2.81305	2.11667	11.9109
	2.12276	2.81208	2.11945	11.8701
	2.12554	2.81475	2.12223	11.8734
	2.12833	2.81518	2.125	11.869
	2.13111	2.82213	2.12778	11.8613
	2.13389	2.81512	2.13056	11.8498
	2.13667	2.81467	2.13334	11.8451
	2.13945	2.81283	2.13612	11.7932
	2.14224	2.81382	2.13889	11.795
	2.14502	2.81318	2.14167	11.861
	2.1478	2.81269	2.14445	11.9679
	2.15058	2.80722	2.14723	12.0578
	2.15336	2.80698	2.15	12.0976
	2.15615	2.81262	2.15278	12.0879
	2.15893	2.80881	2.15556	12.0348
	2.16171	2.81303	2.15834	11.9845
	2.16449	2.8086	2.16112	11.9967
	2.16728	2.81046	2.16389	11.9836
	2.17006	2.81345	2.16667	11.9784
	2.17284	2.81765	2.16945	11.9669
	2.17562	2.81862	2.17223	11.964
	2.1784	2.81695	2.175	11.9631
	2.18119	2.81679	2.17778	11.9535
	2.18397	2.8177	2.18056	11.9441
	2.18675	2.81625	2.18334	11.9307
	2.18953	2.81408	2.18612	11.923
	2.19231	2.8128	2.18889	11.9154
	2.1951	2.81466	2.19167	11.9032
	2.19788	2.80729	2.19445	11.9009
	2.20066	2.81502	2.19723	11.8987
	2.20344	2.81435	2.2	11.9036
	2.20623	2.81201	2.20278	11.9106
	2.20901	2.81519	2.20556	11.8879
	2.21179	2.81263	2.20834	11.8864
	2.21457	2.80889	2.21112	11.9044
	2.21735	2.81205	2.21389	11.9465
	2.22014	2.80685	2.21667	11.9892
	2.22292	2.80827	2.21945	12.0088
	2.2257	2.81214	2.22223	11.9986
	2.22848	2.8114	2.225	11.9632
	2.23126	2.82005	2.22778	11.9361
	2.23405	2.814	2.23056	11.9408
	2.23683	2.81563	2.23334	11.9382
	2.23961	2.81603	2.23612	11.934
	2.24239	2.81142	2.23889	11.924
	2.24518	2.81702	2.24167	11.9095
	2.24796	2.81378	2.24445	11.9001
	2.25074	2.81071	2.24723	11.893
	2.25352	2.80731	2.25	11.8828
	2.2563	2.80829	2.25278	11.8689
	2.25909	2.81324	2.25556	11.8596
	2.26187	2.81295	2.25834	11.852
	2.26465	2.81233	2.26112	11.8529
	2.26743	2.8121	2.26389	11.8594
	2.27021	2.80744	2.26667	11.8601
	2.273	2.81593	2.26945	11.8508
	2.27578	2.81541	2.27223	11.8379
	2.27856	2.8117	2.275	11.8224
	2.28134	2.81151	2.27778	11.8076
	2.28412	2.81059	2.28056	11.8041
	2.28691	2.81332	2.28334	11.8079
	2.28969	2.80871	2.28612	11.8168
	2.29247	2.81187	2.28889	11.8176
	2.29525	2.81151	2.29167	11.8142
	2.29804	2.81206	2.29445	11.8044
	2.30082	2.81383	2.29723	11.7893
	2.3036	2.80722	2.3	11.7774
	2.30638	2.80978	2.30278	11.7675
	2.30916	2.81323	2.30556	11.7815
	2.31195	2.81182	2.30834	11.7372
	2.31473	2.81091	2.31112	11.7391
	2.31751	2.80989	2.31389	11.7963
	2.32029	2.80632	2.31667	11.8949
	2.32307	2.80822	2.31945	12.0038
	2.32586	2.80831	2.32223	12.0874
	2.32864	2.81127	2.325	12.124
	2.33142	2.80743	2.32778	12.1009
	2.3342	2.81007	2.33056	12.0418
	2.33699	2.81422	2.33334	12.0425
	2.33977	2.80948	2.33612	12.009
	2.34255	2.80939	2.33889	11.9929
	2.34533	2.80868	2.34167	11.9842
	2.34811	2.81058	2.34445	11.974
	2.3509	2.80892	2.34723	11.9695
	2.35368	2.80898	2.35	11.9716
	2.35646	2.80808	2.35278	11.9825
	2.35924	2.8171	2.35556	11.987
	2.36202	2.81025	2.35834	11.9892
	2.36481	2.81089	2.36112	11.9881
	2.36759	2.81192	2.36389	11.9786
	2.37037	2.80563	2.36667	11.9733
	2.37315	2.80706	2.36945	11.9737
	2.37593	2.80419	2.37223	11.9632
	2.37872	2.80342	2.375	11.9491
	2.3815	2.80329	2.37778	11.9319
	2.38428	2.80771	2.38056	11.9276
	2.38706	2.80913	2.38334	11.9216
	2.38985	2.81632	2.38612	11.9238
	2.39263	2.81275	2.38889	11.9241
	2.39541	2.81112	2.39167	11.9132
	2.39819	2.80825	2.39445	11.9077
	2.40097	2.80936	2.39723	11.901
	2.40376	2.80898	2.4	11.8904
	2.40654	2.80653	2.40278	11.8817
	2.40932	2.80663	2.40556	11.8751
	2.4121	2.80621	2.40834	11.8683
	2.41488	2.80627	2.41112	11.8532
	2.41767	2.81137	2.41389	11.8486
	2.42045	2.80706	2.41667	11.8221
	2.42323	2.80662	2.41945	11.8163
	2.42601	2.8093	2.42223	11.8408
	2.4288	2.80329	2.425	11.8819
	2.43158	2.80414	2.42778	11.9201
	2.43436	2.80141	2.43056	11.9377
	2.43714	2.80035	2.43334	11.9358
	2.43992	2.80502	2.43612	11.9121
	2.44271	2.80111	2.43889	11.8858
	2.44549	2.80836	2.44167	11.8828
	2.44827	2.8032	2.44445	11.8777
	2.45105	2.80621	2.44723	11.868
	2.45383	2.80728	2.45	11.8588
	2.45662	2.80539	2.45278	11.8547
	2.4594	2.80341	2.45556	11.8459
	2.46218	2.80288	2.45834	11.8375
	2.46496	2.80416	2.46112	11.8332
	2.46775	2.80029	2.46389	11.8304
	2.47053	2.80755	2.46667	11.8318
	2.47331	2.80158	2.46945	11.8198
	2.47609	2.80517	2.47223	11.8196
	2.47887	2.80397	2.475	11.8345
	2.48166	2.80211	2.47778	11.7887
	2.48444	2.79913	2.48056	11.7913
	2.48722	2.80577	2.48334	11.8496
	2.49	2.80187	2.48612	11.9372
	2.49278	2.8033	2.48889	12.0225
	2.49557	2.80229	2.49167	12.0694
	2.49835	2.79851	2.49445	12.0665
	2.50113	2.797	2.49723	12.0112
	2.50391	2.7991	2.5	11.9512
	2.50669	2.79438	2.50278	11.9596
	2.50948	2.7937	2.50556	11.946
	2.51226	2.79674	2.50834	11.9419
	2.51504	2.79391	2.51112	11.9384
	2.51782	2.80329	2.51389	11.9389
	2.52061	2.79979	2.51667	11.9488
	2.52339	2.79853	2.51945	11.9339
	2.52617	2.79943	2.52223	11.931
	2.52895	2.80144	2.525	11.9406
	2.53173	2.79502	2.52778	11.9682
	2.53452	2.79992	2.53056	11.9922
	2.5373	2.80169	2.53334	11.9986
	2.54008	2.80003	2.53612	11.9927
	2.54286	2.79867	2.53889	11.9706
	2.54564	2.80103	2.54167	11.9512
	2.54843	2.79825	2.54445	11.9524
	2.55121	2.79449	2.54723	11.9441
	2.55399	2.805	2.55	11.9435
	2.55677	2.80133	2.55278	11.9353
	2.55956	2.79856	2.55556	11.9297
	2.56234	2.80425	2.55834	11.9314
	2.56512	2.79731	2.56112	11.9345
	2.5679	2.79754	2.56389	11.9326
	2.57068	2.79654	2.56667	11.9291
	2.57347	2.79358	2.56945	11.9365
	2.57625	2.79313	2.57223	11.9344
	2.57903	2.79129	2.575	11.9283
	2.58181	2.79226	2.57778	11.9213
	2.58459	2.79417	2.58056	11.9063
	2.58738	2.7966	2.58334	11.8913
	2.59016	2.79172	2.58612	11.8776
	2.59294	2.79807	2.58889	11.8704
	2.59572	2.79781	2.59167	11.8652
	2.59851	2.79876	2.59445	11.8599
	2.60129	2.80053	2.59723	11.8562
	2.60407	2.79422	2.6	11.8456
	2.60685	2.79545	2.60278	11.84
	2.60963	2.79353	2.60556	11.8396
	2.61242	2.79287	2.60834	11.8377
	2.6152	2.79195	2.61112	11.8322
	2.61798	2.79241	2.61389	11.8267
	2.62076	2.79471	2.61667	11.8116
	2.62354	2.79329	2.61945	11.7953
	2.62633	2.79277	2.62223	11.7954
	2.62911	2.79507	2.625	11.7645
	2.63189	2.79257	2.62778	11.7631
	2.63467	2.79606	2.63056	11.7983
	2.63745	2.79474	2.63334	11.8545
	2.64024	2.78946	2.63612	11.9046
	2.64302	2.78994	2.63889	11.9278
	2.6458	2.78972	2.64167	11.9237
	2.64858	2.79009	2.64445	11.8874
	2.65137	2.79257	2.64723	11.8582
	2.65415	2.79053	2.65	11.83
	2.65693	2.79	2.65278	11.8238
	2.65971	2.79195	2.65556	11.8653
	2.66249	2.79522	2.65834	11.9361
	2.66528	2.79293	2.66112	12.0112
	2.66806	2.79558	2.66389	12.0585
	2.67084	2.79575	2.66667	12.0638
	2.67362	2.79262	2.66945	12.0236
	2.6764	2.79452	2.67223	11.9788
	2.67919	2.78862	2.675	11.9917
	2.68197	2.79274	2.67778	11.9857
	2.68475	2.7875	2.68056	11.9852
	2.68753	2.78451	2.68334	11.9839
	2.69032	2.78871	2.68612	11.9756
	2.6931	2.79915	2.68889	11.9668
	2.69588	2.79446	2.69167	11.9539
	2.69866	2.79528	2.69445	11.9507
	2.70144	2.7922	2.69723	11.9421
	2.70423	2.78835	2.7	11.9303
	2.70701	2.78634	2.70278	11.9231
	2.70979	2.7834	2.70556	11.9135
	2.71257	2.78789	2.70834	11.9074
	2.71535	2.78678	2.71112	11.9015
	2.71814	2.78981	2.71389	11.8957
	2.72092	2.79012	2.71667	11.8886
	2.7237	2.79204	2.71945	11.88
	2.72648	2.79071	2.72223	11.8815
	2.72926	2.789	2.725	11.8887
	2.73205	2.78732	2.72778	11.8993
	2.73483	2.79056	2.73056	11.8762
	2.73761	2.78412	2.73334	11.8774
	2.74039	2.78695	2.73612	11.9028
	2.74318	2.78765	2.73889	11.9343
	2.74596	2.7868	2.74167	11.9693
	2.74874	2.78696	2.74445	11.9827
	2.75152	2.7884	2.74723	11.9713
	2.7543	2.79049	2.75	11.9384
	2.75709	2.78639	2.75278	11.9098
	2.75987	2.78376	2.75556	11.926
	2.76265	2.7898	2.75834	11.9199
	2.76543	2.785	2.76112	11.9054
	2.76821	2.78362	2.76389	11.8944
	2.771	2.78312	2.76667	11.8911
	2.77378	2.78106	2.76945	11.8931
	2.77656	2.78983	2.77223	11.8954
	2.77934	2.78864	2.775	11.8971
	2.78213	2.78673	2.77778	11.8837
	2.78491	2.78518	2.78056	11.8625
	2.78769	2.77963	2.78334	11.8461
	2.79047	2.78547	2.78612	11.8483
	2.79325	2.78523	2.78889	11.856
	2.79604	2.78381	2.79167	11.863
	2.79882	2.78375	2.79445	11.8659
	2.8016	2.78394	2.79723	11.856
	2.80438	2.79005	2.8	11.8407
	2.80716	2.78467	2.80278	11.8251
	2.80995	2.78187	2.80556	11.8139
	2.81273	2.78283	2.80834	11.809
	2.81551	2.78355	2.81112	11.8031
	2.81829	2.78147	2.81389	11.8013
	2.82108	2.7848	2.81667	11.7965
	2.82386	2.78972	2.81945	11.7845
	2.82664	2.78868	2.82223	11.7918
	2.82942	2.78774	2.825	11.744
	2.8322	2.78632	2.82778	11.7394
	2.83499	2.78383	2.83056	11.7914
	2.83777	2.78316	2.83334	11.8837
	2.84055	2.78289	2.83612	11.9821
	2.84333	2.77898	2.83889	12.0284
	2.84611	2.78191	2.84167	12.0363
	2.8489	2.78248	2.84445	12.0065
	2.85168	2.78214	2.84723	11.9731
	2.85446	2.78449	2.85	12.0157
	2.85724	2.78474	2.85278	12.0367
	2.86002	2.78292	2.85556	12.0421
	2.86281	2.78769	2.85834	12.0252
	2.86559	2.78572	2.86112	11.9995
	2.86837	2.77838	2.86389	11.9851
	2.87115	2.7773	2.86667	11.9709
	2.87394	2.77729	2.86945	11.9646
	2.87672	2.78222	2.87223	11.9644
	2.8795	2.78154	2.875	11.9655
	2.88228	2.77989	2.87778	11.9667
	2.88506	2.77984	2.88056	11.9679
	2.88785	2.77718	2.88334	11.9678
	2.89063	2.77675	2.88612	11.965
	2.89341	2.78524	2.88889	11.9559
	2.89619	2.7827	2.89167	11.9453
	2.89897	2.78252	2.89445	11.9407
	2.90176	2.78123	2.89723	11.9265
	2.90454	2.78486	2.9	11.9123
	2.90732	2.77994	2.90278	11.9028
	2.9101	2.77652	2.90556	11.8977
	2.91289	2.77772	2.90834	11.895
	2.91567	2.77663	2.91112	11.8921
	2.91845	2.76972	2.91389	11.8965
	2.92123	2.77771	2.91667	11.8909
	2.92401	2.77534	2.91945	11.8835
	2.9268	2.77794	2.92223	11.8746
	2.92958	2.77355	2.925	11.8642
	2.93236	2.7761	2.92778	11.849
	2.93514	2.77734	2.93056	11.8318
	2.93792	2.77969	2.93334	11.8248
	2.94071	2.77681	2.93612	11.8184
	2.94349	2.77408	2.93889	11.8249
	2.94627	2.77409	2.94167	11.8138
	2.94905	2.77325	2.94445	11.824
	2.95183	2.78152	2.94723	11.8629
	2.95462	2.78292	2.95	11.9102
	2.9574	2.77961	2.95278	11.9518
	2.96018	2.77852	2.95556	11.974
	2.96296	2.77522	2.95834	11.9617
	2.96575	2.77665	2.96112	11.9338
	2.96853	2.77449	2.96389	11.9028
	2.97131	2.77146	2.96667	11.9078
	2.97409	2.7728	2.96945	11.9005
	2.97687	2.77077	2.97223	11.892
	2.97966	2.77587	2.975	11.8798
	2.98244	2.77	2.97778	11.8617
	2.98522	2.76712	2.98056	11.847
	2.988	2.7651	2.98334	11.8412
	2.99078	2.76912	2.98612	11.8381
	2.99357	2.7694	2.98889	11.8384
	2.99635	2.77431	2.99167	11.8525
	2.99913	2.77389	2.99445	11.807
	3.00191	2.77745	2.99723	11.7952
	3.0047	2.77257	3	11.8437
	3.00748	2.77461	3.00278	11.9353
	3.01026	2.76978	3.00556	12.0192
	3.01304	2.76815	3.00834	12.0714
	3.01582	2.76769	3.01112	12.0801
	3.01861	2.76902	3.01389	12.0383
	3.02139	2.76896	3.01667	11.9847
	3.02417	2.76716	3.01945	11.9953
	3.02695	2.77059	3.02223	11.9863
	3.02973	2.76756	3.025	11.9732
	3.03252	2.76929	3.02778	11.9634
	3.0353	2.7755	3.03056	11.9652
	3.03808	2.77217	3.03334	11.9654
	3.04086	2.77735	3.03612	11.9634
	3.04365	2.77293	3.03889	11.9526
	3.04643	2.77328	3.04167	11.9452
	3.04921	2.76954	3.04445	11.9471
	3.05199	2.76687	3.04723	11.9227
	3.05477	2.76596	3.05	11.9185
	3.05756	2.76797	3.05278	11.9333
	3.06034	2.76382	3.05556	11.958
	3.06312	2.77686	3.05834	11.9801
	3.0659	2.77474	3.06112	11.998
	3.06868	2.7699	3.06389	12
	3.07147	2.76851	3.06667	11.9842
	3.07425	2.77086	3.06945	11.9656
	3.07703	2.77079	3.07223	11.9724
	3.07981	2.76523	3.075	11.9625
	3.08259	2.76832	3.07778	11.9514
	3.08538	2.76618	3.08056	11.9402
	3.08816	2.76449	3.08334	11.9341
	3.09094	2.76288	3.08612	11.9206
	3.09372	2.76034	3.08889	11.9235
	3.09651	2.77775	3.09167	11.9185
	3.09929	2.77796	3.09445	11.9124
	3.10207	2.76593	3.09723	11.9038
	3.10485	2.7689	3.1	11.8927
	3.10763	2.76842	3.10278	11.8846
	3.11042	2.76496	3.10556	11.8848
	3.1132	2.76845	3.10834	11.8774
	3.11598	2.76555	3.11112	11.8741
	3.11876	2.76473	3.11389	11.86
	3.12154	2.76286	3.11667	11.8491
	3.12433	2.76295	3.11945	11.842
	3.12711	2.75992	3.12223	11.8419
	3.12989	2.76569	3.125	11.8439
	3.13267	2.76296	3.12778	11.8399
	3.13546	2.76512	3.13056	11.8317
	3.13824	2.7612	3.13334	11.8171
	3.14102	2.76012	3.13612	11.8011
	3.1438	2.77137	3.13889	11.7891
	3.14658	2.76671	3.14167	11.7831
	3.14937	2.76319	3.14445	11.7815
	3.15215	2.7603	3.14723	11.7879
	3.15493	2.76249	3.15	11.7939
	3.15771	2.76271	3.15278	11.7652
	3.16049	2.76585	3.15556	11.7597
	3.16328	2.76237	3.15834	11.7935
	3.16606	2.76753	3.16112	11.8446
	3.16884	2.76092	3.16389	11.8979
	3.17162	2.75882	3.16667	11.8971
	3.1744	2.75962	3.16945	11.9043
	3.17719	2.76448	3.17223	11.9331
	3.17997	2.76436	3.175	11.99
	3.18275	2.76079	3.17778	12.0774
	3.18553	2.76131	3.18056	12.1151
	3.18832	2.76341	3.18334	12.1032
	3.1911	2.76123	3.18612	12.0617
	3.19388	2.76453	3.18889	12.027
	3.19666	2.7659	3.19167	12.0394
	3.19944	2.7627	3.19445	12.0323
	3.20223	2.75891	3.19723	12.0191
	3.20501	2.75646	3.2	12.0041
	3.20779	2.75635	3.20278	11.9889
	3.21057	2.7543	3.20556	11.9862
	3.21335	2.76318	3.20834	11.9841
	3.21614	2.75706	3.21112	11.9754
	3.21892	2.76549	3.21389	11.9689
	3.2217	2.75955	3.21667	11.9658
	3.22448	2.75834	3.21945	11.9637
	3.22727	2.76264	3.22223	11.959
	3.23005	2.76425	3.225	11.9525
	3.23283	2.76048	3.22778	11.9413
	3.23561	2.75839	3.23056	11.9298
	3.23839	2.75707	3.23334	11.9217
	3.24118	2.75424	3.23612	11.9239
	3.24396	2.75471	3.23889	11.9197
	3.24674	2.76411	3.24167	11.9093
	3.24952	2.76236	3.24445	11.8976
	3.2523	2.76197	3.24723	11.8939
	3.25509	2.76055	3.25	11.8941
	3.25787	2.75917	3.25278	11.895
	3.26065	2.75567	3.25556	11.8977
	3.26343	2.75369	3.25834	11.8737
	3.26622	2.7577	3.26112	11.8565
	3.269	2.75521	3.26389	11.8714
	3.27178	2.75677	3.26667	11.9069
	3.27456	2.75702	3.26945	11.944
	3.27734	2.75513	3.27223	11.9612
	3.28013	2.76295	3.275	11.9509
	3.28291	2.76142	3.27778	11.92
	3.28569	2.75905	3.28056	11.8913
	3.28847	2.75963	3.28334	11.8993
	3.29125	2.75893	3.28612	11.9061
	3.29404	2.75695	3.28889	11.9002
	3.29682	2.75602	3.29167	11.8895
	3.2996	2.75329	3.29445	11.8751
	3.30238	2.75354	3.29723	11.863
	3.30516	2.75019	3.3	11.857
	3.30795	2.74833	3.30278	11.852
	3.31073	2.74979	3.30556	11.8427
	3.31351	2.7542	3.30834	11.8381
	3.31629	2.75379	3.31112	11.8375
	3.31908	2.75039	3.31389	11.8484
	3.32186	2.75161	3.31667	11.8536
	3.32464	2.74952	3.31945	11.8499
	3.32742	2.74974	3.32223	11.8448
	3.3302	2.75219	3.325	11.8408
	3.33299	2.75507	3.32778	11.842
	3.33577	2.75367	3.33056	11.8413
	3.33855	2.75107	3.33334	11.8331
	3.34133	2.75211	3.33612	11.8323
	3.34411	2.75203	3.33889	11.7642
	3.3469	2.75468	3.34167	11.7574
	3.34968	2.75698	3.34445	11.8253
	3.35246	2.75635	3.34723	11.9261
	3.35524	2.75699	3.35	12.0227
	3.35803	2.75242	3.35278	12.0748
	3.36081	2.75249	3.35556	12.0651
	3.36359	2.75089	3.35834	12.0135
	3.36637	2.7509	3.36112	11.9298
	3.36915	2.7473	3.36389	11.955
	3.37194	2.74677	3.36667	11.9635
	3.37472	2.74559	3.36945	11.9985
	3.3775	2.7515	3.37223	12.0351
	3.38028	2.74851	3.375	12.0557
	3.38306	2.7502	3.37778	12.0529
	3.38585	2.75287	3.38056	12.0291
	3.38863	2.75261	3.38334	12.002
	3.39141	2.74737	3.38612	12.0031
	3.39419	2.74948	3.38889	11.9896
	3.39697	2.74627	3.39167	11.9893
	3.39976	2.74635	3.39445	11.9755
	3.40254	2.74945	3.39723	11.9637
	3.40532	2.74595	3.4	11.954
	3.4081	2.74374	3.40278	11.9485
	3.41089	2.74378	3.40556	11.9436
	3.41367	2.74433	3.40834	11.9428
	3.41645	2.74228	3.41112	11.9492
	3.41923	2.74288	3.41389	11.9431
	3.42201	2.74283	3.41667	11.9289
	3.4248	2.74267	3.41945	11.9138
	3.42758	2.74535	3.42223	11.8959
	3.43036	2.74599	3.425	11.8844
	3.43314	2.74188	3.42778	11.8846
	3.43592	2.74157	3.43056	11.8904
	3.43871	2.74117	3.43334	11.8926
	3.44149	2.74583	3.43612	11.8867
	3.44427	2.74558	3.43889	11.8801
	3.44705	2.74606	3.44167	11.8747
	3.44984	2.74438	3.44445	11.8648
	3.45262	2.74365	3.44723	11.8583
	3.4554	2.74254	3.45	11.8472
	3.45818	2.74621	3.45278	11.8346
	3.46096	2.74189	3.45556	11.8228
	3.46375	2.74455	3.45834	11.8136
	3.46653	2.74234	3.46112	11.808
	3.46931	2.73844	3.46389	11.803
	3.47209	2.74251	3.46667	11.8085
	3.47487	2.74457	3.46945	11.7879
	3.47766	2.74351	3.47223	11.7857
	3.48044	2.73986	3.475	11.809
	3.48322	2.74094	3.47778	11.8471
	3.486	2.74235	3.48056	11.8885
	3.48879	2.74056	3.48334	11.9159
	3.49157	2.74123	3.48612	11.9162
	3.49435	2.74023	3.48889	11.897
	3.49713	2.74034	3.49167	11.8684
	3.49991	2.73683	3.49445	11.8709
	3.5027	2.73486	3.49723	11.855
	3.50548	2.73891	3.5	11.8447
	3.50826	2.74034	3.50278	11.8402
	3.51104	2.74141	3.50556	11.8254
	3.51382	2.74033	3.50834	11.8295
	3.51661	2.74473	3.51112	11.8027
	3.51939	2.74038	3.51389	11.8081
	3.52217	2.73699	3.51667	11.8668
	3.52495	2.7379	3.51945	11.9585
	3.52773	2.73686	3.52223	12.048
	3.53052	2.73899	3.525	12.0963
	3.5333	2.73562	3.52778	12.0912
	3.53608	2.73689	3.53056	12.0601
	3.53886	2.73862	3.53334	12.0104
	3.54165	2.73572	3.53612	12.0162
	3.54443	2.73792	3.53889	12.0044
	3.54721	2.73267	3.54167	11.9894
	3.54999	2.73048	3.54445	11.9742
	3.55277	2.73774	3.54723	11.9628
	3.55556	2.73892	3.55	11.9571
	3.55834	2.7381	3.55278	11.9581
	3.56112	2.74039	3.55556	11.9553
	3.5639	2.74176	3.55834	11.9569
	3.56668	2.7359	3.56112	11.948
	3.56947	2.73854	3.56389	11.9381
	3.57225	2.73645	3.56667	11.9299
	3.57503	2.73356	3.56945	11.9284
	3.57781	2.73394	3.57223	11.9058
	3.5806	2.73398	3.575	11.8939
	3.58338	2.73454	3.57778	11.8984
	3.58616	2.73436	3.58056	11.9175
	3.58894	2.73332	3.58334	11.9411
	3.59172	2.73328	3.58612	11.9658
	3.59451	2.73104	3.58889	11.9763
	3.59729	2.73065	3.59167	11.9666
	3.60007	2.72672	3.59445	11.9455
	3.60285	2.73209	3.59723	11.9432
	3.60563	2.73437	3.6	11.9312
	3.60842	2.73078	3.60278	11.9202
	3.6112	2.7278	3.60556	11.91
	3.61398	2.73269	3.60834	11.9039
	3.61676	2.73696	3.61112	11.8992
	3.61954	2.73985	3.61389	11.8894
	3.62233	2.73506	3.61667	11.8818
	3.62511	2.73441	3.61945	11.8777
	3.62789	2.73529	3.62223	11.8673
	3.63067	2.73802	3.625	11.854
	3.63346	2.73799	3.62778	11.8464
	3.63624	2.73477	3.63056	11.8468
	3.63902	2.73388	3.63334	11.8472
	3.6418	2.73464	3.63612	11.844
	3.64458	2.73302	3.63889	11.8416
	3.64737	2.72914	3.64167	11.8315
	3.65015	2.72717	3.64445	11.8194
	3.65293	2.73782	3.64723	11.8231
	3.65571	2.73369	3.65	11.828
	3.65849	2.7338	3.65278	11.8228
	3.66128	2.73791	3.65556	11.8085
	3.66406	2.73762	3.65834	11.7918
	3.66684	2.7344	3.66112	11.7771
	3.66962	2.73054	3.66389	11.7709
	3.67241	2.73487	3.66667	11.7705
	3.67519	2.73059	3.66945	11.778
	3.67797	2.73087	3.67223	11.7766
	3.68075	2.73101	3.675	11.7847
	3.68353	2.73222	3.67778	11.7811
	3.68632	2.73454	3.68056	11.7374
	3.6891	2.73601	3.68334	11.7568
	3.69188	2.73513	3.68612	11.8453
	3.69466	2.73645	3.68889	11.9657
	3.69744	2.73574	3.69167	12.0721
	3.70023	2.73481	3.69445	12.1204
	3.70301	2.73493	3.69723	12.0996
	3.70579	2.73303	3.7	12.031
	3.70857	2.7284	3.70278	11.9917
	3.71136	2.7306	3.70556	12.0127
	3.71414	2.73243	3.70834	12.0088
	3.71692	2.73273	3.71112	12.0051
	3.7197	2.72878	3.71389	11.9926
	3.72248	2.7328	3.71667	11.985
	3.72527	2.73816	3.71945	11.9777
	3.72805	2.73402	3.72223	11.9751
	3.73083	2.73272	3.725	11.97
	3.73361	2.72934	3.72778	11.9674
	3.73639	2.7366	3.73056	11.9605
	3.73918	2.737	3.73334	11.9532
	3.74196	2.73307	3.73612	11.9398
	3.74474	2.73247	3.73889	11.9321
	3.74752	2.7282	3.74167	11.9152
	3.7503	2.73212	3.74445	11.9097
	3.75309	2.72896	3.74723	11.9116
	3.75587	2.72912	3.75	11.9146
	3.75865	2.72811	3.75278	11.9138
	3.76143	2.72768	3.75556	11.9107
	3.76422	2.72775	3.75834	11.9069
	3.767	2.72935	3.76112	11.8979
	3.76978	2.73133	3.76389	11.8902
	3.77256	2.72924	3.76667	11.8861
	3.77534	2.72915	3.76945	11.8796
	3.77813	2.73771	3.77223	11.8687
	3.78091	2.73259	3.775	11.8535
	3.78369	2.73329	3.77778	11.843
	3.78647	2.73152	3.78056	11.8421
	3.78925	2.73451	3.78334	11.8167
	3.79204	2.73682	3.78612	11.8145
	3.79482	2.73556	3.78889	11.8295
	3.7976	2.73365	3.79167	11.8649
	3.80038	2.7299	3.79445	11.9016
	3.80317	2.72909	3.79723	11.9299
	3.80595	2.73286	3.8	11.9382
	3.80873	2.73115	3.80278	11.9116
	3.81151	2.73058	3.80556	11.8841
	3.81429	2.73584	3.80834	11.8898
	3.81708	2.73274	3.81112	11.8861
	3.81986	2.73489	3.81389	11.883
	3.82264	2.7369	3.81667	11.8726
	3.82542	2.73266	3.81945	11.8573
	3.8282	2.73026	3.82223	11.8431
	3.83099	2.7317	3.825	11.8359
	3.83377	2.73184	3.82778	11.8466
	3.83655	2.72902	3.83056	11.8485
	3.83933	2.72947	3.83334	11.849
	3.84212	2.73292	3.83612	11.8427
	3.8449	2.73641	3.83889	11.8308
	3.84768	2.73582	3.84167	11.819
	3.85046	2.73447	3.84445	11.8297
	3.85324	2.73282	3.84723	11.7805
	3.85603	2.73512	3.85	11.7779
	3.85881	2.72934	3.85278	11.8303
	3.86159	2.72761	3.85556	11.9159
	3.86437	2.72968	3.85834	11.9975
	3.86715	2.72901	3.86112	12.0509
	3.86994	2.73595	3.86389	12.0535
	3.87272	2.73087	3.86667	12.0028
	3.8755	2.72938	3.86945	11.9491
	3.87828	2.73494	3.87223	11.9715
	3.88106	2.7317	3.875	11.9674
	3.88385	2.73126	3.87778	11.9632
	3.88663	2.73797	3.88056	11.9603
	3.88941	2.73259	3.88334	11.9527
	3.89219	2.73701	3.88612	11.9516
	3.89498	2.73153	3.88889	11.9289
	3.89776	2.73107	3.89167	11.9321
	3.90054	2.73487	3.89445	11.95
	3.90332	2.73466	3.89723	11.9614
	3.9061	2.73585	3.9	11.9835
	3.90889	2.73723	3.90278	12.0063
	3.91167	2.73665	3.90556	12.0199
	3.91445	2.73412	3.90834	12.0131
	3.91723	2.73106	3.91112	12.0002
	3.92001	2.73748	3.91389	12.0009
	3.9228	2.74226	3.91667	11.9781
	3.92558	2.7381	3.91945	11.9666
	3.92836	2.7313	3.92223	11.9743
	3.93114	2.73298	3.925	11.9735
	3.93393	2.73666	3.92778	11.9749
	3.93671	2.73725	3.93056	11.9662
	3.93949	2.73804	3.93334	11.9581
	3.94227	2.73459	3.93612	11.9367
	3.94505	2.7327	3.93889	11.9198
	3.94784	2.73479	3.94167	11.9055
	3.95062	2.73478	3.94445	11.8895
	3.9534	2.73293	3.94723	11.8836
	3.95618	2.7388	3.95	11.8841
	3.95896	2.73827	3.95278	11.878
	3.96175	2.73848	3.95556	11.8742
	3.96453	2.73968	3.95834	11.8674
	3.96731	2.73404	3.96112	11.8699
	3.97009	2.73852	3.96389	11.8685
	3.97287	2.73629	3.96667	11.8701
	3.97566	2.73863	3.96945	11.871
	3.97844	2.73886	3.97223	11.865
	3.98122	2.73802	3.975	11.8499
	3.984	2.7376	3.97778	11.842
	3.98679	2.73484	3.98056	11.8282
	3.98957	2.73598	3.98334	11.8198
	3.99235	2.73475	3.98612	11.8128
	3.99513	2.73148	3.98889	11.8007
	3.99791	2.73302	3.99167	11.8016
	4.0007	2.7323	3.99445	11.7801
	4.00348	2.73722	3.99723	11.7986
	4.00626	2.73781	4	11.8694
	4.00904	2.73922	4.00278	11.9628
	4.01182	2.73696	4.00556	12.0509
	4.01461	2.73994	4.00834	12.099
	4.01739	2.74184	4.01112	12.1105
	4.02017	2.7384	4.01389	12.1004
	4.02295	2.73945	4.01667	12.0336
	4.02574	2.73607	4.01945	12.0431
	4.02852	2.74058	4.02223	12.0775
	4.0313	2.73503	4.025	12.1459
	4.03408	2.73944	4.02778	12.2255
	4.03686	2.73864	4.03056	12.284
	4.03965	2.74014	4.03334	12.3036
	4.04243	2.74444	4.03612	12.2701
	4.04521	2.7399	4.03889	12.2801
	4.04799	2.73782	4.04167	12.2873
	4.05077	2.74031	4.04445	12.2925
	4.05356	2.73525	4.04723	12.2962
	4.05634	2.74149	4.05	12.2991
	4.05912	2.74311	4.05278	12.3017
	4.0619	2.74192	4.05556	12.3043
	4.06469	2.74159	4.05834	12.3074
	4.06747	2.74091	4.06112	12.3112
	4.07025	2.74625	4.06389	12.316
	4.07303	2.74441	4.06667	12.322
	4.07581	2.74117	4.06945	12.3293
	4.0786	2.74406	4.07223	12.3379
	4.08138	2.74149	4.075	12.3481
	4.08416	2.73826	4.07778	12.3596
	4.08694	2.73562	4.08056	12.3726
	4.08972	2.73886	4.08334	12.387
	4.09251	2.73655	4.08612	12.4027
	4.09529	2.74105	4.08889	12.4195
	4.09807	2.74449	4.09167	12.4374
	4.10085	2.74262	4.09445	12.4561
	4.10363	2.74525	4.09723	12.4755
	4.10642	2.75071	4.1	12.4954
	4.1092	2.74631	4.10278	12.5156
	4.11198	2.74469	4.10556	12.536
	4.11476	2.74589	4.10834	12.5569
	4.11755	2.74645	4.11112	12.5776
	4.12033	2.74565	4.11389	12.5976
	4.12311	2.74835	4.11667	12.6165
	4.12589	2.74248	4.11945	12.6339
	4.12867	2.7485	4.12223	12.6496
	4.13146	2.74556	4.125	12.6634
	4.13424	2.74433	4.12778	12.6753
	4.13702	2.74461	4.13056	12.6852
	4.1398	2.74538	4.13334	12.6936
	4.14258	2.74816	4.13612	12.701
	4.14537	2.74633	4.13889	12.7082
	4.14815	2.74334	4.14167	12.7157
	4.15093	2.74872	4.14445	12.7236
	4.15371	2.74293	4.14723	12.732
	4.1565	2.74969	4.15	12.7409
	4.15928	2.74839	4.15278	12.7508
	4.16206	2.74871	4.15556	12.7621
	4.16484	2.74767	4.15834	12.7757
	4.16762	2.74998	4.16112	12.792
	4.17041	2.7522	4.16389	12.8108
	4.17319	2.74795	4.16667	12.8322
	4.17597	2.74869	4.16945	12.856
	4.17875	2.74961	4.17223	12.8818
	4.18153	2.75362	4.175	12.9094
	4.18432	2.75211	4.17778	12.9385
	4.1871	2.74857	4.18056	12.9688
	4.18988	2.75033	4.18334	12.9997
	4.19266	2.75728	4.18612	13.0307
	4.19544	2.75517	4.18889	13.0616
	4.19823	2.74908	4.19167	13.0918
	4.20101	2.75	4.19445	13.1215
	4.20379	2.75122	4.19723	13.1503
	4.20657	2.75542	4.2	13.1779
	4.20936	2.75598	4.20278	13.2038
	4.21214	2.75552	4.20556	13.2278
	4.21492	2.75638	4.20834	13.25
	4.2177	2.75504	4.21112	13.2706
	4.22048	2.75459	4.21389	13.2899
	4.22327	2.75379	4.21667	13.308
	4.22605	2.75783	4.21945	13.3246
	4.22883	2.75671	4.22223	13.3394
	4.23161	2.75736	4.225	13.3519
	4.23439	2.75658	4.22778	13.362
	4.23718	2.75298	4.23056	13.3698
	4.23996	2.75511	4.23334	13.3755
	4.24274	2.76012	4.23612	13.3799
	4.24552	2.75581	4.23889	13.3837
	4.24831	2.7529	4.24167	13.388
	4.25109	2.75319	4.24445	13.3933
	4.25387	2.7564	4.24723	13.4006
	4.25665	2.75278	4.25	13.4101
	4.25943	2.75819	4.25278	13.422
	4.26222	2.7565	4.25556	13.4358
	4.265	2.75448	4.25834	13.4509
	4.26778	2.75244	4.26112	13.4664
	4.27056	2.75885	4.26389	13.4815
	4.27334	2.76175	4.26667	13.4957
	4.27613	2.75749	4.26945	13.509
	4.27891	2.75617	4.27223	13.5215
	4.28169	2.7546	4.275	13.5336
	4.28447	2.75402	4.27778	13.5457
	4.28725	2.75302	4.28056	13.5583
	4.29004	2.76043	4.28334	13.5719
	4.29282	2.75839	4.28612	13.5867
	4.2956	2.7572	4.28889	13.6031
	4.29838	2.76259	4.29167	13.621
	4.30117	2.76093	4.29445	13.6404
	4.30395	2.75941	4.29723	13.6613
	4.30673	2.75728	4.3	13.6834
	4.30951	2.75836	4.30278	13.7069
	4.31229	2.75306	4.30556	13.7316
	4.31508	2.753	4.30834	13.7575
	4.31786	2.75188	4.31112	13.7844
	4.32064	2.75568	4.31389	13.812
	4.32342	2.76257	4.31667	13.84
	4.3262	2.75977	4.31945	13.8679
	4.32899	2.75941	4.32223	13.8952
	4.33177	2.76024	4.325	13.9215
	4.33455	2.75551	4.32778	13.9465
	4.33733	2.75214	4.33056	13.9699
	4.34012	2.75355	4.33334	13.9916
	4.3429	2.75531	4.33612	14.0114
	4.34568	2.7515	4.33889	14.0293
	4.34846	2.75425	4.34167	14.0459
	4.35124	2.75252	4.34445	14.0616
	4.35403	2.75299	4.34723	14.077
	4.35681	2.75381	4.35	14.0925
	4.35959	2.75508	4.35278	14.1084
	4.36237	2.75824	4.35556	14.1245
	4.36515	2.75662	4.35834	14.1408
	4.36794	2.75559	4.36112	14.1568
	4.37072	2.75023	4.36389	14.1726
	4.3735	2.75552	4.36667	14.1879
	4.37628	2.75386	4.36945	14.2021
	4.37906	2.75514	4.37223	14.215
	4.38185	2.75445	4.375	14.2265
	4.38463	2.75397	4.37778	14.2371
	4.38741	2.75541	4.38056	14.2477
	4.39019	2.75245	4.38334	14.2599
	4.39298	2.75577	4.38612	14.2748
	4.39576	2.75434	4.38889	14.2927
	4.39854	2.75194	4.39167	14.3133
	4.40132	2.75118	4.39445	14.3354
	4.4041	2.75458	4.39723	14.3578
	4.40689	2.7541	4.4	14.3789
	4.40967	2.75677	4.40278	14.3975
	4.41245	2.7562	4.40556	14.4124
	4.41523	2.75611	4.40834	14.4231
	4.41801	2.75314	4.41112	14.4294
	4.4208	2.75359	4.41389	14.4319
	4.42358	2.75514	4.41667	14.4313
	4.42636	2.75901	4.41945	14.4294
	4.42914	2.75039	4.42223	14.428
	4.43193	2.75377	4.425	14.4283
	4.43471	2.75667	4.42778	14.431
	4.43749	2.75249	4.43056	14.4362
	4.44027	2.75806	4.43334	14.4438
	4.44305	2.75647	4.43612	14.454
	4.44584	2.75702	4.43889	14.467
	4.44862	2.75967	4.44167	14.4833
	4.4514	2.75731	4.44445	14.5028
	4.45418	2.76064	4.44723	14.5253
	4.45696	2.76125	4.45	14.5507
	4.45975	2.76107	4.45278	14.5788
	4.46253	2.75763	4.45556	14.6091
	4.46531	2.75892	4.45834	14.6411
	4.46809	2.75901	4.46112	14.6744
	4.47087	2.75768	4.46389	14.7083
	4.47366	2.7589	4.46667	14.7426
	4.47644	2.75832	4.46945	14.7768
	4.47922	2.75921	4.47223	14.8108
	4.482	2.75661	4.475	14.8441
	4.48479	2.75758	4.47778	14.8765
	4.48757	2.75279	4.48056	14.9073
	4.49035	2.75611	4.48334	14.936
	4.49313	2.75536	4.48612	14.9622
	4.49591	2.75356	4.48889	14.9851
	4.4987	2.75593	4.49167	15.0047
	4.50148	2.7528	4.49445	15.0205
	4.50426	2.75383	4.49723	15.0328
	4.50704	2.76355	4.5	15.0416
	4.50982	2.76005	4.50278	15.047
	4.51261	2.75674	4.50556	15.0495
	4.51539	2.76102	4.50834	15.0495
	4.51817	2.7536	4.51112	15.0476
	4.52095	2.75574	4.51389	15.0448
	4.52374	2.75299	4.51667	15.0425
	4.52652	2.7495	4.51945	15.0424
	4.5293	2.74783	4.52223	15.0457
	4.53208	2.75893	4.525	15.0529
	4.53486	2.75406	4.52778	15.0639
	4.53765	2.75388	4.53056	15.078
	4.54043	2.75305	4.53334	15.0941
	4.54321	2.75295	4.53612	15.111
	4.54599	2.7533	4.53889	15.1275
	4.54877	2.74822	4.54167	15.1425
	4.55156	2.75812	4.54445	15.1555
	4.55434	2.75599	4.54723	15.1663
	4.55712	2.75676	4.55	15.1754
	4.5599	2.7542	4.55278	15.1838
	4.56268	2.75461	4.55556	15.1926
	4.56547	2.75549	4.55834	15.203
	4.56825	2.75377	4.56112	15.2157
	4.57103	2.75575	4.56389	15.2305
	4.57381	2.74889	4.56667	15.2469
	4.5766	2.74878	4.56945	15.264
	4.57938	2.74748	4.57223	15.2813
	4.58216	2.74635	4.575	15.299
	4.58494	2.74835	4.57778	15.317
	4.58772	2.74729	4.58056	15.3354
	4.59051	2.75251	4.58334	15.3543
	4.59329	2.75235	4.58612	15.3741
	4.59607	2.75161	4.58889	15.3949
	4.59885	2.75164	4.59167	15.4169
	4.60163	2.74839	4.59445	15.4399
	4.60442	2.74633	4.59723	15.4637
	4.6072	2.74866	4.6	15.4881
	4.60998	2.74328	4.60278	15.513
	4.61276	2.75144	4.60556	15.5383
	4.61555	2.74595	4.60834	15.5645
	4.61833	2.74347	4.61112	15.5914
	4.62111	2.74666	4.61389	15.6186
	4.62389	2.74658	4.61667	15.6456
	4.62667	2.7429	4.61945	15.6719
	4.62946	2.74495	4.62223	15.6969
	4.63224	2.74361	4.625	15.7206
	4.63502	2.74607	4.62778	15.7426
	4.6378	2.74767	4.63056	15.7627
	4.64058	2.74518	4.63334	15.7801
	4.64337	2.74326	4.63612	15.7947
	4.64615	2.74938	4.63889	15.8065
	4.64893	2.75297	4.64167	15.8157
	4.65171	2.74902	4.64445	15.823
	4.6545	2.74331	4.64723	15.8286
	4.65728	2.74288	4.65	15.8329
	4.66006	2.74229	4.65278	15.8363
	4.66284	2.74152	4.65556	15.8389
	4.66562	2.74292	4.65834	15.841
	4.66841	2.73742	4.66112	15.8423
	4.67119	2.73776	4.66389	15.843
	4.67397	2.74744	4.66667	15.8431
	4.67675	2.7459	4.66945	15.8429
	4.67953	2.74427	4.67223	15.8421
	4.68232	2.74291	4.675	15.8407
	4.6851	2.74397	4.67778	15.8392
	4.68788	2.74175	4.68056	15.8382
	4.69066	2.7389	4.68334	15.8388
	4.69344	2.73841	4.68612	15.8421
	4.69623	2.73978	4.68889	15.8487
	4.69901	2.74008	4.69167	15.8593
	4.70179	2.73952	4.69445	15.8738
	4.70457	2.74615	4.69723	15.892
	4.70736	2.7444	4.7	15.9138
	4.71014	2.7501	4.70278	15.9385
	4.71292	2.74323	4.70556	15.9659
	4.7157	2.74099	4.70834	15.995
	4.71848	2.74124	4.71112	16.0255
	4.72127	2.73938	4.71389	16.0566
	4.72405	2.73917	4.71667	16.0875
	4.72683	2.74102	4.71945	16.1178
	4.72961	2.74453	4.72223	16.1472
	4.73239	2.74055	4.725	16.1756
	4.73518	2.74262	4.72778	16.2028
	4.73796	2.7387	4.73056	16.2285
	4.74074	2.73854	4.73334	16.2526
	4.74352	2.73811	4.73612	16.2747
	4.74631	2.73792	4.73889	16.2948
	4.74909	2.74114	4.74167	16.3131
	4.75187	2.74085	4.74445	16.3298
	4.75465	2.73828	4.74723	16.345
	4.75743	2.74003	4.75	16.3583
	4.76022	2.73782	4.75278	16.3692
	4.763	2.7389	4.75556	16.3778
	4.76578	2.73556	4.75834	16.3846
	4.76856	2.73418	4.76112	16.3909
	4.77134	2.74195	4.76389	16.3978
	4.77413	2.7373	4.76667	16.4058
	4.77691	2.73343	4.76945	16.4148
	4.77969	2.73346	4.77223	16.4245
	4.78247	2.73685	4.775	16.4351
	4.78525	2.73586	4.77778	16.4465
	4.78804	2.73908	4.78056	16.4589
	4.79082	2.73763	4.78334	16.4718
	4.7936	2.73521	4.78612	16.4847
	4.79638	2.73755	4.78889	16.497
	4.79917	2.73289	4.79167	16.5082
	4.80195	2.73488	4.79445	16.5177
	4.80473	2.73158	4.79723	16.5258
	4.80751	2.73438	4.8	16.5329
	4.81029	2.7312	4.80278	16.5397
	4.81308	2.7354	4.80556	16.5463
	4.81586	2.74118	4.80834	16.5527
	4.81864	2.7394	4.81112	16.5586
	4.82142	2.73913	4.81389	16.5644
	4.8242	2.73447	4.81667	16.5707
	4.82699	2.73546	4.81945	16.5784
	4.82977	2.73069	4.82223	16.5881
	4.83255	2.72874	4.825	16.5998
	4.83533	2.73014	4.82778	16.6132
	4.83812	2.73009	4.83056	16.6282
	4.8409	2.73134	4.83334	16.6451
	4.84368	2.73356	4.83612	16.6642
	4.84646	2.73419	4.83889	16.6858
	4.84924	2.72814	4.84167	16.7097
	4.85203	2.73372	4.84445	16.7359
	4.85481	2.73627	4.84723	16.7637
	4.85759	2.73332	4.85	16.7928
	4.86037	2.72996	4.85278	16.8225
	4.86315	2.72775	4.85556	16.8523
	4.86594	2.73169	4.85834	16.8816
	4.86872	2.72758	4.86112	16.9096
	4.8715	2.73115	4.86389	16.9355
	4.87428	2.73236	4.86667	16.9583
	4.87706	2.73157	4.86945	16.9777
	4.87985	2.72669	4.87223	16.9935
	4.88263	2.72676	4.875	17.006
	4.88541	2.72711	4.87778	17.0159
	4.88819	2.72766	4.88056	17.0235
	4.89098	2.72679	4.88334	17.0286
	4.89376	2.72693	4.88612	17.0309
	4.89654	2.72942	4.88889	17.0302
	4.89932	2.72715	4.89167	17.0268
	4.9021	2.7269	4.89445	17.0213
	4.90489	2.72678	4.89723	17.0144
	4.90767	2.72676	4.9	17.0074
	4.91045	2.73164	4.90278	17.0009
	4.91323	2.72863	4.90556	16.9954
	4.91601	2.72649	4.90834	16.9914
	4.9188	2.72536	4.91112	16.9896
	4.92158	2.72887	4.91389	16.9909
	4.92436	2.73366	4.91667	16.9958
	4.92714	2.72546	4.91945	17.0047
	4.92993	2.72392	4.92223	17.0174
	4.93271	2.72668	4.925	17.0332
	4.93549	2.72514	4.92778	17.0515
	4.93827	2.7254	4.93056	17.072
	4.94105	2.72335	4.93334	17.0944
	4.94384	2.7184	4.93612	17.1189
	4.94662	2.7216	4.93889	17.1449
	4.9494	2.71865	4.94167	17.1719
	4.95218	2.72405	4.94445	17.1991
	4.95496	2.72559	4.94723	17.2257
	4.95775	2.72587	4.95	17.2513
	4.96053	2.72775	4.95278	17.2758
	4.96331	2.72557	4.95556	17.2997
	4.96609	2.72656	4.95834	17.3232
	4.96887	2.72894	4.96112	17.3461
	4.97166	2.72499	4.96389	17.3682
	4.97444	2.71985	4.96667	17.3892
	4.97722	2.72425	4.96945	17.4091
	4.98	2.72387	4.97223	17.4278
	4.98279	2.72284	4.975	17.4449
	4.98557	2.71935	4.97778	17.4604
	4.98835	2.71996	4.98056	17.4743
	4.99113	2.71892	4.98334	17.487
	4.99391	2.72871	4.98612	17.4994
	4.9967	2.72235	4.98889	17.5125
	4.99948	2.72505	4.99167	17.5266
	5.00226	2.72463	4.99445	17.5414
	5.00504	2.72532	4.99723	17.556
	5.00782	2.72316	5	17.5692
	5.01061	2.72175	5.00278	17.5797
	5.01339	2.72544	5.00556	17.5868
	5.01617	2.72456	5.00834	17.59
	5.01895	2.7262	5.01112	17.5896
	5.02174	2.72055	5.01389	17.5864
	5.02452	2.72541	5.01667	17.5811
	5.0273	2.7247	5.01945	17.5742
	5.03008	2.72231	5.02223	17.567
	5.03286	2.71972	5.025	17.5609
	5.03565	2.72327	5.02778	17.5568
	5.03843	2.72316	5.03056	17.5551
	5.04121	2.72158	5.03334	17.5555
	5.04399	2.72023	5.03612	17.5576
	5.04677	2.71551	5.03889	17.5614
	5.04956	2.72091	5.04167	17.5668
	5.05234	2.71766	5.04445	17.5742
	5.05512	2.71808	5.04723	17.5838
	5.0579	2.71589	5.05	17.596
	5.06068	2.71548	5.05278	17.6112
	5.06347	2.71472	5.05556	17.6298
	5.06625	2.72003	5.05834	17.6518
	5.06903	2.72374	5.06112	17.6771
	5.07181	2.72111	5.06389	17.705
	5.0746	2.71978	5.06667	17.735
	5.07738	2.71847	5.06945	17.7664
	5.08016	2.7183	5.07223	17.7987
	5.08294	2.71794	5.075	17.8312
	5.08572	2.71556	5.07778	17.8629
	5.08851	2.71931	5.08056	17.8927
	5.09129	2.71896	5.08334	17.9196
	5.09407	2.7205	5.08612	17.943
	5.09685	2.71977	5.08889	17.9628
	5.09963	2.72315	5.09167	17.9793
	5.10242	2.7208	5.09445	17.9937
	5.1052	2.72256	5.09723	18.0063
	5.10798	2.71878	5.1	18.017
	5.11076	2.71518	5.10278	18.0252
	5.11355	2.72083	5.10556	18.0303
	5.11633	2.71489	5.10834	18.0317
	5.11911	2.71583	5.11112	18.0289
	5.12189	2.71704	5.11389	18.0216
	5.12467	2.716	5.11667	18.0105
	5.12746	2.71596	5.11945	17.9965
	5.13024	2.71439	5.12223	17.9817
	5.13302	2.71723	5.125	17.9683
	5.1358	2.71487	5.12778	17.9587
	5.13858	2.71807	5.13056	17.9542
	5.14137	2.72254	5.13334	17.9556
	5.14415	2.71914	5.13612	17.9626
	5.14693	2.718	5.13889	17.9744
	5.14971	2.71624	5.14167	17.9898
	5.1525	2.71973	5.14445	18.0074
	5.15528	2.71991	5.14723	18.026
	5.15806	2.71753	5.15	18.045
	5.16084	2.72166	5.15278	18.0636
	5.16362	2.71526	5.15556	18.0818
	5.16641	2.71912	5.15834	18.0997
	5.16919	2.71249	5.16112	18.118
	5.17197	2.71735	5.16389	18.1375
	5.17475	2.71863	5.16667	18.1583
	5.17753	2.71975	5.16945	18.1799
	5.18032	2.71665	5.17223	18.2018
	5.1831	2.72216	5.175	18.2233
	5.18588	2.72118	5.17778	18.2445
	5.18866	2.7232	5.18056	18.2651
	5.19144	2.71794	5.18334	18.2851
	5.19423	2.71706	5.18612	18.3038
	5.19701	2.71921	5.18889	18.3209
	5.19979	2.71529	5.19167	18.337
	5.20257	2.71745	5.19445	18.3527
	5.20536	2.71481	5.19723	18.3685
	5.20814	2.7137	5.2	18.3846
	5.21092	2.71913	5.20278	18.4005
	5.2137	2.71411	5.20556	18.4155
	5.21648	2.71146	5.20834	18.4285
	5.21927	2.7109	5.21112	18.4385
	5.22205	2.7082	5.21389	18.4443
	5.22483	2.71513	5.21667	18.4449
	5.22761	2.7193	5.21945	18.4398
	5.23039	2.7189	5.22223	18.4292
	5.23318	2.72115	5.225	18.4142
	5.23596	2.7173	5.22778	18.3969
	5.23874	2.71623	5.23056	18.3795
	5.24152	2.71767	5.23334	18.3644
	5.24431	2.71419	5.23612	18.3529
	5.24709	2.70985	5.23889	18.346
	5.24987	2.71124	5.24167	18.3437
	5.25265	2.71948	5.24445	18.3455
	5.25543	2.71797	5.24723	18.3507
	5.25822	2.7151	5.25	18.3585
	5.261	2.71764	5.25278	18.3682
	5.26378	2.71965	5.25556	18.38
	5.26656	2.72015	5.25834	18.3939
	5.26934	2.71416	5.26112	18.4106
	5.27213	2.71256	5.26389	18.4306
	5.27491	2.71576	5.26667	18.4544
	5.27769	2.71542	5.26945	18.4815
	5.28047	2.7207	5.27223	18.5114
	5.28325	2.72037	5.275	18.5428
	5.28604	2.71891	5.27778	18.5748
	5.28882	2.71343	5.28056	18.6065
	5.2916	2.71279	5.28334	18.6369
	5.29438	2.71607	5.28612	18.665
	5.29717	2.71788	5.28889	18.69
	5.29995	2.71483	5.29167	18.7114
	5.30273	2.71461	5.29445	18.7295
	5.30551	2.71218	5.29723	18.7453
	5.30829	2.72086	5.3	18.7599
	5.31108	2.72013	5.30278	18.7734
	5.31386	2.72235	5.30556	18.7854
	5.31664	2.71853	5.30834	18.795
	5.31942	2.71575	5.31112	18.8012
	5.3222	2.7137	5.31389	18.8029
	5.32499	2.71554	5.31667	18.8
	5.32777	2.71638	5.31945	18.7924
	5.33055	2.71741	5.32223	18.7805
	5.33333	2.71325	5.325	18.7652
	5.33612	2.71202	5.32778	18.7483
	5.3389	2.7106	5.33056	18.7315
	5.34168	2.71509	5.33334	18.7175
	5.34446	2.71846	5.33612	18.7084
	5.34724	2.7196	5.33889	18.7054
	5.35003	2.71896	5.34167	18.7086
	5.35281	2.71492	5.34445	18.717
	5.35559	2.71486	5.34723	18.7293
	5.35837	2.71482	5.35	18.7437
	5.36115	2.71414	5.35278	18.7594
	5.36394	2.71634	5.35556	18.7757
	5.36672	2.71523	5.35834	18.7922
	5.3695	2.71718	5.36112	18.8091
	5.37228	2.71323	5.36389	18.8263
	5.37506	2.71727	5.36667	18.8444
	5.37785	2.71426	5.36945	18.8635
	5.38063	2.70933	5.37223	18.8839
	5.38341	2.71865	5.375	18.9055
	5.38619	2.71258	5.37778	18.928
	5.38898	2.71297	5.38056	18.951
	5.39176	2.71199	5.38334	18.974
	5.39454	2.71431	5.38612	18.9965
	5.39732	2.71604	5.38889	19.0183
	5.4001	2.71489	5.39167	19.0393
	5.40289	2.71577	5.39445	19.0599
	5.40567	2.71129	5.39723	19.0801
	5.40845	2.70787	5.4	19.1001
	5.41123	2.71575	5.40278	19.1193
	5.41401	2.71564	5.40556	19.1366
	5.4168	2.71663	5.40834	19.1508
	5.41958	2.71195	5.41112	19.161
	5.42236	2.71486	5.41389	19.1662
	5.42514	2.71628	5.41667	19.1662
	5.42793	2.71382	5.41945	19.1604
	5.43071	2.71432	5.42223	19.1492
	5.43349	2.71139	5.425	19.1331
	5.43627	2.71219	5.42778	19.1135
	5.43905	2.71234	5.43056	19.0922
	5.44184	2.70796	5.43334	19.0718
	5.44462	2.70773	5.43612	19.0546
	5.4474	2.71175	5.43889	19.0422
	5.45018	2.71203	5.44167	19.035
	5.45296	2.7173	5.44445	19.0333
	5.45575	2.71714	5.44723	19.0365
	5.45853	2.71581	5.45	19.0441
	5.46131	2.71476	5.45278	19.0554
	5.46409	2.71467	5.45556	19.0699
	5.46687	2.70998	5.45834	19.0868
	5.46966	2.71337	5.46112	19.1054
	5.47244	2.71181	5.46389	19.1252
	5.47522	2.71239	5.46667	19.1458
	5.478	2.71407	5.46945	19.167
	5.48079	2.70638	5.47223	19.1891
	5.48357	2.71128	5.475	19.212
	5.48635	2.71367	5.47778	19.2356
	5.48913	2.70911	5.48056	19.2591
	5.49191	2.71362	5.48334	19.2816
	5.4947	2.70973	5.48612	19.3026
	5.49748	2.70756	5.48889	19.3222
	5.50026	2.71188	5.49167	19.3405
	5.50304	2.71619	5.49445	19.3578
	5.50582	2.71468	5.49723	19.3744
	5.50861	2.71303	5.5	19.39
	5.51139	2.70963	5.50278	19.4042
	5.51417	2.70848	5.50556	19.4164
	5.51695	2.7103	5.50834	19.4259
	5.51974	2.70874	5.51112	19.4321
	5.52252	2.70657	5.51389	19.4343
	5.5253	2.70668	5.51667	19.4326
	5.52808	2.70352	5.51945	19.427
	5.53086	2.70661	5.52223	19.4178
	5.53365	2.70718	5.525	19.4058
	5.53643	2.70855	5.52778	19.3921
	5.53921	2.71214	5.53056	19.3783
	5.54199	2.71218	5.53334	19.3662
	5.54477	2.71151	5.53612	19.3575
	5.54756	2.71446	5.53889	19.3533
	5.55034	2.7088	5.54167	19.3536
	5.55312	2.70957	5.54445	19.3579
	5.5559	2.70623	5.54723	19.3657
[truncated: 6,998 more rows]

## Sheet: Fig.1b
	Fig.1b OER polarization curves of R-CoOOH and S-CoOOH with 1 mV S-1 scan rate and 90% iR correction in the dark and under light.
	LSV curves of R-CoOOH					LSV curves of S-CoOOH
	In dark		Under light			In dark		Under light
	E-iR (V vs. RHE)	J (mA cm-2)	E-iR (V vs. RHE)	J (mA cm-2)		E-iR (V vs. RHE)	J (mA cm-2)	E-iR (V vs. RHE)	J (mA cm-2)
	0.90482	-0.01623	0.90489	-0.01983		0.90777	-5.0637	0.91182	-10.9515
	0.90536	-0.01007	0.90531	-0.01266		0.90811	-4.64982	0.9123	-10.1026
	0.9064	-0.00566	0.90643	-0.00725		0.90875	-4.17069	0.91284	-9.44805
	0.90739	-0.0039	0.90744	-0.00497		0.90949	-3.80383	0.91353	-8.90258
	0.90846	-0.00259	0.90842	-0.00318		0.9103	-3.50254	0.9142	-8.4325
	0.90942	-0.00163	0.90944	-0.00192		0.91113	-3.24886	0.91496	-8.02205
	0.91042	-0.000871	0.91042	-0.000879167		0.91197	-3.03077	0.91572	-7.65888
	0.91143	-0.000135	0.9114	0.000121534		0.91283	-2.84019	0.9165	-7.32818
	0.91241	0.0004375	0.91244	0.000758333		0.91375	-2.6721	0.91735	-7.03143
	0.91341	0.000995833	0.91343	0.00135		0.91462	-2.52221	0.91818	-6.764
	0.91442	0.00139	0.9144	0.00115		0.91552	-2.38778	0.91904	-6.51985
	0.9154	0.0016	0.91542	0.00204		0.91645	-2.26706	0.91991	-6.29163
	0.91637	0.00118	0.91643	0.00307		0.91735	-2.15703	0.92077	-6.08275
	0.91742	0.00198	0.91743	0.00346		0.91834	-2.05655	0.92165	-5.889
	0.9184	0.00257	0.91844	0.00379		0.91922	-1.96528	0.92247	-5.70983
	0.91946	0.00313	0.91946	0.00422		0.92014	-1.88081	0.92338	-5.54178
	0.9204	0.00329	0.92043	0.0044		0.92105	-1.80305	0.92423	-5.3836
	0.9215	0.00369	0.92144	0.00469		0.92207	-1.73009	0.92524	-5.23548
	0.92239	0.00385	0.92243	0.00494		0.92306	-1.66299	0.92611	-5.0956
	0.92342	0.00398	0.92342	0.00512		0.92396	-1.6	0.92709	-4.9651
	0.92446	0.00424	0.92444	0.00543		0.92495	-1.54143	0.92796	-4.84118
	0.92543	0.00433	0.92544	0.00553		0.92588	-1.48694	0.92884	-4.7232
	0.92643	0.00446	0.92639	0.00565		0.92687	-1.43484	0.9298	-4.6112
	0.92743	0.00475	0.92744	0.00589		0.92783	-1.38643	0.93071	-4.50533
	0.92839	0.00478	0.92839	0.00597		0.92877	-1.34046	0.93169	-4.40338
	0.92939	0.00492	0.92945	0.0061		0.92976	-1.29701	0.93265	-4.3084
	0.93038	0.00503	0.9304	0.00628		0.93072	-1.25667	0.93353	-4.21658
	0.93144	0.00513	0.93145	0.00626		0.93176	-1.21743	0.9345	-4.12765
	0.9324	0.00527	0.93241	0.00646		0.93271	-1.18075	0.93549	-4.04298
	0.93341	0.00535	0.93345	0.00663		0.93369	-1.14586	0.93638	-3.961
	0.93445	0.00538	0.93443	0.00664		0.93466	-1.11213	0.93728	-3.88265
	0.93543	0.00558	0.93543	0.00676		0.93563	-1.08031	0.9383	-3.8068
	0.93643	0.00563	0.93641	0.00677		0.93661	-1.04978	0.93926	-3.73353
	0.93741	0.00563	0.93742	0.00693		0.93759	-1.0203	0.94015	-3.66238
	0.93841	0.00571	0.93841	0.00695		0.93855	-0.99268	0.94118	-3.59375
	0.9394	0.00577	0.93944	0.00699		0.93956	-0.96563	0.94212	-3.52788
	0.94042	0.00593	0.94039	0.00716		0.94054	-0.9401	0.94309	-3.46495
	0.94141	0.0059	0.94144	0.00721		0.94151	-0.91532	0.94405	-3.40238
	0.94245	0.00594	0.94244	0.00721		0.9425	-0.89087	0.94497	-3.3426
	0.94345	0.00615	0.94341	0.0075		0.94353	-0.86774	0.94592	-3.2838
	0.94442	0.00608	0.94436	0.00731		0.94446	-0.84517	0.94692	-3.22688
	0.94541	0.00615	0.94543	0.00748		0.94547	-0.82325	0.94792	-3.17142
	0.94637	0.00627	0.94638	0.00759		0.94642	-0.8024	0.94887	-3.11615
	0.94746	0.00627	0.94744	0.00757		0.94741	-0.78181	0.94987	-3.06298
	0.94844	0.00636	0.94844	0.00772		0.94836	-0.76208	0.9508	-3.01128
	0.9494	0.00646	0.94941	0.00773		0.9494	-0.74272	0.95177	-2.9605
	0.95042	0.00646	0.95041	0.00783		0.95038	-0.72368	0.95272	-2.91183
	0.95138	0.00652	0.95139	0.00785		0.9514	-0.70559	0.95373	-2.86368
	0.95237	0.00657	0.95236	0.0079		0.95236	-0.6876	0.95468	-2.81595
	0.95339	0.00673	0.9534	0.00803		0.95337	-0.66975	0.95568	-2.7696
	0.9544	0.00682	0.9544	0.00812		0.9543	-0.65287	0.95663	-2.72315
	0.95538	0.00676	0.95541	0.00808		0.95535	-0.63594	0.9576	-2.67785
	0.95643	0.00691	0.95643	0.00829		0.95631	-0.61946	0.95852	-2.63383
	0.95741	0.00698	0.95738	0.00848		0.95727	-0.60346	0.95957	-2.58943
	0.95842	0.00696	0.95842	0.00847		0.9583	-0.58752	0.96052	-2.5465
	0.95943	0.00713	0.9594	0.00855		0.95929	-0.57216	0.96147	-2.50453
	0.96039	0.00715	0.96041	0.00868		0.9603	-0.55708	0.96244	-2.46198
	0.9614	0.00718	0.9614	0.00872		0.96128	-0.54191	0.96345	-2.4213
	0.9624	0.00733	0.96245	0.00892		0.96224	-0.52744	0.96443	-2.3804
	0.96344	0.00738	0.96338	0.00879		0.96326	-0.51282	0.96536	-2.3408
	0.96442	0.00747	0.96445	0.00908		0.96433	-0.49852	0.96633	-2.30108
	0.96542	0.00763	0.9654	0.00922		0.96522	-0.48448	0.96735	-2.261
	0.96643	0.00775	0.96642	0.00918		0.96624	-0.47035	0.96827	-2.22298
	0.96738	0.0078	0.96742	0.00948		0.96721	-0.45677	0.96927	-2.185
	0.96837	0.00779	0.96841	0.00955		0.96818	-0.4432	0.97024	-2.14693
	0.96943	0.00801	0.96939	0.00961		0.96919	-0.42947	0.97121	-2.10925
	0.97044	0.00816	0.97045	0.01		0.97014	-0.41644	0.97219	-2.07238
	0.97138	0.00815	0.97139	0.00997		0.97115	-0.40309	0.97317	-2.03535
	0.97236	0.00833	0.97244	0.01012		0.97213	-0.38984	0.97416	-1.99933
	0.97339	0.00838	0.97346	0.01027		0.97314	-0.37692	0.97514	-1.9618
	0.97437	0.00874	0.97438	0.01034		0.97413	-0.3638	0.9761	-1.9267
	0.97539	0.00881	0.9754	0.01078		0.97515	-0.35134	0.9771	-1.8909
	0.97645	0.00868	0.97645	0.01065		0.97606	-0.3388	0.97805	-1.85545
	0.97739	0.00887	0.97741	0.01093		0.97706	-0.32591	0.97904	-1.82065
	0.97838	0.00924	0.9784	0.01115		0.97805	-0.31366	0.98002	-1.78483
	0.97938	0.00928	0.97942	0.01141		0.97909	-0.30074	0.98095	-1.74938
	0.98038	0.00951	0.98043	0.01163		0.98006	-0.288	0.98193	-1.71495
	0.98142	0.0098	0.98142	0.0119		0.98106	-0.27591	0.98295	-1.67933
	0.98238	0.00989	0.98239	0.01188		0.98208	-0.2633	0.98391	-1.64575
	0.98336	0.01013	0.9834	0.01238		0.98302	-0.2515	0.98488	-1.61158
	0.98438	0.01027	0.98435	0.01257		0.98404	-0.23943	0.98586	-1.57838
	0.9854	0.01048	0.98544	0.0127		0.98504	-0.22691	0.98686	-1.54308
	0.98639	0.01078	0.98644	0.01312		0.98605	-0.21508	0.98784	-1.5067
	0.98738	0.01079	0.98739	0.01315		0.98707	-0.20258	0.98882	-1.47183
	0.98841	0.0113	0.98845	0.01385		0.988	-0.19035	0.98976	-1.438
	0.9894	0.01134	0.98939	0.01369		0.98903	-0.17842	0.99077	-1.40313
	0.99042	0.0116	0.99041	0.01419		0.99003	-0.16593	0.99175	-1.3679
	0.99142	0.01198	0.99145	0.0146		0.99093	-0.1541	0.9927	-1.33258
	0.99241	0.01204	0.9924	0.0147		0.99195	-0.14164	0.99369	-1.2969
	0.99342	0.01244	0.99338	0.01517		0.99293	-0.12928	0.99469	-1.2614
	0.9944	0.01283	0.99442	0.01563		0.99393	-0.11724	0.99567	-1.22443
	0.99538	0.01295	0.9954	0.01563		0.99496	-0.10429	0.99657	-1.18813
	0.99639	0.01322	0.99638	0.01629		0.99594	-0.0917	0.99763	-1.1516
	0.99734	0.01382	0.99737	0.01666		0.99691	-0.07938	0.99857	-1.1121
	0.99837	0.01365	0.99846	0.01678		0.99792	-0.06551	0.99958	-1.07418
	0.9994	0.01419	0.99941	0.0172		0.99888	-0.05253	1.00057	-1.03513
	1.00037	0.01447	1.0004	0.01748		0.9999	-0.03933	1.00151	-0.9938
	1.00142	0.01485	1.00145	0.01797		1.0009	-0.02535	1.00245	-0.95493
	1.00239	0.01516	1.00237	0.01799		1.00186	-0.01239	1.00344	-0.91363
	1.00337	0.01532	1.00334	0.01794		1.00284	0.00201	1.00443	-0.8696
	1.00434	0.0158	1.0044	0.01881		1.00386	0.01648	1.00539	-0.82718
	1.0054	0.01625	1.00536	0.01902		1.00483	0.03107	1.00642	-0.77568
	1.0064	0.01633	1.00641	0.01879		1.00587	0.04927	1.00736	-0.73423
	1.0074	0.0171	1.0074	0.01923		1.00684	0.06365	1.00834	-0.6887
	1.00845	0.01723	1.00845	0.02103		1.00784	0.07951	1.00928	-0.6418
	1.00945	0.01745	1.00959	0.02079		1.00884	0.09586	1.01029	-0.59573
	1.0104	0.01702	1.01071	0.0207		1.00985	0.1125	1.01124	-0.54418
	1.0114	0.01781	1.01176	0.02068		1.01081	0.13044	1.01222	-0.49323
	1.01243	0.01818	1.01278	0.02289		1.01175	0.14854	1.0132	-0.44162
	1.01343	0.01848	1.01385	0.02276		1.01276	0.16661	1.01411	-0.3864
	1.01443	0.01896	1.01487	0.02358		1.01379	0.18655	1.01516	-0.33443
	1.01538	0.01898	1.01593	0.02322		1.01475	0.20532	1.01607	-0.2801
	1.0164	0.01845	1.01692	0.02362		1.01577	0.22514	1.01701	-0.2212
	1.01744	0.01868	1.01794	0.02384		1.01675	0.24693	1.01799	-0.1647
	1.01838	0.02001	1.01888	0.0243		1.01768	0.26693	1.01898	-0.1047
	1.0195	0.02058	1.01989	0.02487		1.01868	0.28958	1.01996	-0.04277
	1.02058	0.02019	1.0209	0.02465		1.01965	0.31248	1.02091	0.01883
	1.02162	0.0196	1.02193	0.0255		1.02069	0.3356	1.02182	0.08168
	1.02264	0.02191	1.02289	0.0256		1.02163	0.35966	1.02279	0.14595
	1.02369	0.02193	1.0239	0.02586		1.02264	0.38347	1.02373	0.21275
	1.02469	0.02209	1.0249	0.0262		1.02362	0.40875	1.0247	0.28257
	1.02572	0.02213	1.0259	0.02667		1.0246	0.43591	1.02566	0.34917
	1.02675	0.02414	1.02693	0.02686		1.02556	0.46127	1.02669	0.42023
	1.02782	0.02317	1.02789	0.02718		1.02652	0.4896	1.02757	0.49093
	1.02884	0.02429	1.02892	0.02755		1.02755	0.51718	1.02855	0.56
	1.02992	0.02415	1.02992	0.02817		1.02848	0.54406	1.0295	0.63883
	1.03093	0.02406	1.03091	0.02827		1.02948	0.57454	1.03044	0.7112
	1.03193	0.02448	1.03189	0.02866		1.03046	0.60421	1.03138	0.7893
	1.03286	0.02528	1.03289	0.02919		1.03152	0.63499	1.03234	0.86485
	1.0339	0.02497	1.03391	0.02914		1.03246	0.66601	1.03332	0.9382
	1.03491	0.02568	1.03489	0.02977		1.03344	0.69497	1.03429	1.01483
	1.0359	0.02603	1.03591	0.03017		1.03445	0.72685	1.0352	1.0927
	1.0369	0.02642	1.03696	0.02988		1.03544	0.7594	1.03619	1.16998
	1.0379	0.02676	1.03793	0.03068		1.03634	0.79045	1.03715	1.25225
	1.03892	0.02701	1.0389	0.03097		1.03735	0.82453	1.03808	1.32705
	1.03987	0.02733	1.03996	0.03123		1.03833	0.85726	1.03903	1.40155
	1.04088	0.02751	1.04092	0.03138		1.03929	0.89055	1.03991	1.48083
	1.04186	0.02765	1.04194	0.0315		1.04031	0.92381	1.04092	1.5528
	1.04291	0.02795	1.04287	0.03191		1.04126	0.95673	1.04185	1.63258
	1.04387	0.02881	1.04393	0.0325		1.04225	0.99197	1.04286	1.7065
	1.04492	0.02846	1.04495	0.03273		1.04321	1.02589	1.04378	1.77533
	1.04592	0.0294	1.04592	0.03309		1.04421	1.05908	1.04473	1.85598
	1.04686	0.02938	1.04692	0.03333		1.04515	1.09598	1.04567	1.92373
	1.04786	0.02952	1.04793	0.03333		1.04615	1.12817	1.04665	1.99373
	1.04888	0.03038	1.04895	0.0341		1.04717	1.16346	1.0476	2.0666
	1.04988	0.03049	1.04992	0.03401		1.04804	1.19936	1.04854	2.12908
	1.05088	0.03078	1.05091	0.03459		1.04903	1.23106	1.04951	2.20208
	1.05186	0.03098	1.05192	0.03485		1.05004	1.26748	1.05047	2.26733
	1.05289	0.03097	1.0529	0.03488		1.051	1.3013	1.05145	2.32753
	1.05392	0.03167	1.05394	0.03487		1.05196	1.33484	1.0524	2.38883
	1.05488	0.03189	1.05491	0.03562		1.05295	1.36876	1.05333	2.44343
	1.05592	0.03197	1.05589	0.03568		1.05392	1.40069	1.05433	2.49768
	1.05689	0.03255	1.05691	0.03601		1.05491	1.4323	1.05531	2.557
	1.05792	0.0324	1.05785	0.03578		1.05591	1.46613	1.05624	2.60463
	1.05891	0.03334	1.05887	0.03664		1.05689	1.49562	1.0572	2.6597
	1.05993	0.03337	1.05989	0.03703		1.05783	1.52773	1.05822	2.70238
	1.06087	0.03311	1.0609	0.03672		1.05884	1.55754	1.05918	2.74388
	1.06189	0.03393	1.06192	0.03746		1.0598	1.58604	1.06018	2.792
	1.0629	0.03364	1.06289	0.03755		1.06073	1.61656	1.06113	2.82638
	1.06393	0.034	1.0639	0.03719		1.06178	1.64368	1.06209	2.8689
	1.06496	0.03489	1.06492	0.03803		1.06275	1.6702	1.06307	2.90623
	1.06592	0.03478	1.06593	0.03793		1.06377	1.69813	1.0641	2.92948
	1.06694	0.03495	1.06695	0.03782		1.0647	1.72076	1.06504	2.96303
	1.06787	0.03515	1.06786	0.03832		1.06571	1.74614	1.06603	2.99065
	1.06887	0.03476	1.06887	0.03842		1.06668	1.7705	1.06699	3.01228
	1.06987	0.03568	1.06988	0.03899		1.06765	1.79086	1.06795	3.03905
	1.07083	0.03583	1.07087	0.03899		1.06864	1.81334	1.06898	3.05553
	1.07189	0.03603	1.07192	0.03865		1.06957	1.83272	1.06991	3.07715
	1.0729	0.03611	1.07294	0.0393		1.07063	1.85388	1.07092	3.09098
	1.07386	0.03615	1.07392	0.03924		1.07162	1.87271	1.07192	3.10423
	1.07487	0.03666	1.07488	0.03947		1.07256	1.8889	1.07294	3.12548
	1.07584	0.03693	1.07594	0.03941		1.07353	1.91066	1.07392	3.1356
	1.07687	0.03657	1.07688	0.03952		1.07457	1.92721	1.07491	3.14493
	1.07789	0.03661	1.07791	0.03968		1.07554	1.94234	1.07591	3.15485
	1.07888	0.03668	1.0789	0.03943		1.07654	1.95898	1.0769	3.15555
	1.07987	0.03675	1.07987	0.03921		1.07755	1.96888	1.07787	3.16033
	1.08088	0.03735	1.08092	0.0397		1.07853	1.97681	1.07886	3.17388
	1.08192	0.03673	1.08187	0.03921		1.07954	1.9899	1.0799	3.17193
	1.08283	0.03705	1.08292	0.03957		1.0805	1.99824	1.08092	3.1866
	1.08385	0.03729	1.08388	0.03986		1.08157	2.01715	1.08188	3.18015
	1.08488	0.03679	1.08488	0.03903		1.0825	2.02102	1.08291	3.17018
	1.08587	0.03766	1.08592	0.03928		1.08347	2.02528	1.08393	3.16805
	1.08689	0.03695	1.08689	0.03928		1.08454	2.03169	1.08487	3.1592
	1.08789	0.03683	1.0879	0.03876		1.08549	2.0332	1.08592	3.148
	1.0889	0.03721	1.08891	0.03912		1.08649	2.03643	1.0869	3.14168
	1.08985	0.03675	1.08989	0.03836		1.08751	2.03683	1.08791	3.12218
	1.09091	0.03703	1.0909	0.03878		1.08852	2.02533	1.08894	3.10865
	1.09187	0.03641	1.09188	0.03824		1.08953	2.02322	1.08999	3.0852
	1.09287	0.03628	1.09291	0.03799		1.09051	2.01136	1.09098	3.06093
	1.0939	0.03673	1.09391	0.03858		1.09152	2.00044	1.092	3.0505
	1.09485	0.03605	1.0949	0.03758		1.09253	1.99515	1.09292	3.018
	1.09587	0.03608	1.09589	0.03774		1.09356	1.9794	1.09399	2.9941
	1.09691	0.03642	1.0969	0.0376		1.09455	1.96458	1.09503	2.97013
	1.09786	0.03569	1.09788	0.03675		1.09552	1.95532	1.09605	2.94018
	1.09884	0.03565	1.0989	0.03689		1.09657	1.93642	1.09707	2.90833
	1.09991	0.03578	1.0999	0.03692		1.09761	1.92049	1.09807	2.88088
	1.10086	0.03528	1.10094	0.03639		1.09857	1.90484	1.09915	2.8493
	1.10189	0.03532	1.10191	0.03665		1.09959	1.88453	1.10009	2.82848
	1.10289	0.03526	1.10293	0.03606		1.10054	1.8699	1.10108	2.7911
	1.10385	0.03474	1.10389	0.03595		1.10163	1.84641	1.10215	2.76345
	1.10487	0.03476	1.10493	0.03517		1.10263	1.82777	1.10314	2.73033
	1.10588	0.03441	1.10584	0.03514		1.10361	1.80601	1.10425	2.68843
	1.10687	0.03468	1.10691	0.03558		1.10459	1.78327	1.1052	2.66185
	1.10789	0.0344	1.1079	0.03473		1.10568	1.7638	1.1062	2.6346
	1.10886	0.03373	1.10892	0.03453		1.10672	1.74527	1.10726	2.5963
	1.10993	0.03389	1.10986	0.0349		1.10769	1.72299	1.10826	2.57245
	1.11087	0.0338	1.1109	0.03412		1.10876	1.7068	1.1093	2.52653
	1.11187	0.03283	1.11187	0.03386		1.10978	1.67957	1.11032	2.49028
	1.11286	0.03323	1.11289	0.03378		1.11075	1.65701	1.11132	2.4677
	1.11387	0.03275	1.11388	0.03339		1.11172	1.63884	1.11235	2.4245
	1.11489	0.03257	1.11487	0.03373		1.11277	1.6164	1.11337	2.40238
	1.11587	0.03251	1.11591	0.03359		1.11375	1.60223	1.11439	2.36998
	1.11689	0.03171	1.11691	0.03226		1.11478	1.58147	1.11541	2.33455
	1.11789	0.03186	1.11789	0.03224		1.11581	1.56003	1.11643	2.3057
	1.11885	0.03147	1.11887	0.03217		1.11684	1.53918	1.1175	2.26955
	1.11986	0.03151	1.1199	0.03178		1.11783	1.51723	1.11845	2.2347
	1.12088	0.03163	1.12091	0.0319		1.11886	1.50022	1.1195	2.20115
	1.12188	0.03049	1.12188	0.0311		1.11984	1.48299	1.12054	2.16385
	1.12291	0.03068	1.12292	0.03113		1.1209	1.45902	1.12159	2.14195
	1.12384	0.0303	1.12392	0.03075		1.12186	1.44764	1.12258	2.10925
	1.1249	0.03004	1.1249	0.03047		1.1229	1.42896	1.1236	2.07295
	1.12586	0.0301	1.1259	0.03078		1.12391	1.40892	1.12458	2.0585
	1.12688	0.02981	1.12684	0.02961		1.12489	1.39804	1.12561	2.02225
	1.1279	0.02903	1.12787	0.02921		1.12589	1.37488	1.12663	1.99875
	1.12886	0.02949	1.12891	0.02972		1.12696	1.36087	1.12765	1.9743
	1.12989	0.02885	1.12991	0.02896		1.12791	1.34583	1.12865	1.93545
	1.13087	0.02849	1.13084	0.0288		1.12898	1.32457	1.12969	1.90558
	1.13189	0.02854	1.13187	0.02878		1.12997	1.30801	1.13067	1.88293
	1.13287	0.02808	1.13287	0.02838		1.13101	1.29326	1.1317	1.85305
	1.13386	0.02809	1.13392	0.02792		1.13201	1.27188	1.13277	1.8493
	1.13484	0.02732	1.1349	0.02752		1.13303	1.26949	1.13378	1.81235
	1.13588	0.02744	1.13588	0.02727		1.13404	1.24619	1.13476	1.7815
	1.13684	0.0272	1.13688	0.02718		1.13506	1.22848	1.13581	1.75288
	1.1379	0.0266	1.13787	0.02673		1.13607	1.21253	1.13682	1.72275
	1.13889	0.02652	1.13889	0.0264		1.13707	1.19427	1.1378	1.702
	1.13985	0.02619	1.13992	0.02673		1.13806	1.18456	1.13883	1.681
	1.14083	0.02613	1.14086	0.02635		1.13909	1.16961	1.13986	1.65145
	1.14185	0.02598	1.14187	0.02637		1.1401	1.15474	1.14088	1.63423
	1.14289	0.02546	1.14289	0.02588		1.14108	1.14164	1.14187	1.5995
	1.14389	0.02507	1.14385	0.02531		1.14216	1.12326	1.14288	1.5794
	1.14487	0.02386	1.14493	0.02535		1.14316	1.10758	1.14391	1.55938
	1.14592	0.02084	1.1458	0.02457		1.14409	1.0972	1.14492	1.53268
	1.14695	0.02424	1.14695	0.02577		1.14514	1.07859	1.14595	1.50973
	1.14795	0.0245	1.14798	0.02472		1.14615	1.06726	1.1469	1.4905
	1.14899	0.0239	1.14904	0.02356		1.14717	1.05443	1.14802	1.4683
	1.14998	0.0241	1.15009	0.02485		1.14816	1.04004	1.14896	1.4487
	1.15095	0.02376	1.15116	0.01963		1.14918	1.02826	1.14998	1.42483
	1.15213	0.02605	1.1522	0.02172		1.15015	1.01536	1.15101	1.40953
	1.15349	0.01921	1.15328	0.02182		1.15116	1.0034	1.15197	1.39575
	1.15471	0.019	1.15427	0.01922		1.15219	0.99568	1.15302	1.36893
	1.15596	0.021	1.15525	0.01655		1.15317	0.97765	1.15406	1.35785
	1.15709	0.0181	1.15642	0.02333		1.15423	0.96911	1.15503	1.3351
	1.15819	0.02139	1.15746	0.01719		1.1552	0.95153	1.1561	1.30765
	1.15937	0.01851	1.15848	0.01497		1.15621	0.93951	1.15704	1.29843
	1.16063	0.01505	1.15947	0.0179		1.1572	0.93616	1.15805	1.27655
	1.16168	0.01399	1.16045	0.01512		1.15821	0.92404	1.15906	1.2625
	1.1629	0.01164	1.16149	0.01827		1.15923	0.91399	1.16014	1.24935
	1.16384	0.01056	1.16261	0.01655		1.16025	0.90231	1.16113	1.22298
	1.16486	0.01529	1.16359	0.01304		1.16128	0.88818	1.16213	1.20785
	1.166	0.01404	1.16462	0.01565		1.16224	0.87709	1.16315	1.19275
	1.16706	0.01438	1.16555	0.01228		1.16329	0.86934	1.16411	1.17905
	1.1681	0.01613	1.16657	0.01403		1.16431	0.85627	1.16512	1.17415
	1.16922	0.01525	1.16756	0.01402		1.16528	0.85086	1.16613	1.14838
	1.17013	0.01513	1.16858	0.01265		1.16627	0.83804	1.16715	1.13647
	1.17113	0.01508	1.16961	0.0162		1.16733	0.83172	1.16819	1.12112
	1.17213	0.01446	1.17056	0.01582		1.16828	0.82188	1.16916	1.09945
	1.17315	0.01563	1.17154	0.01492		1.16932	0.80725	1.1702	1.09348
	1.17417	0.01604	1.17264	0.01487		1.17029	0.80462	1.1712	1.07875
	1.17515	0.01567	1.17369	0.01629		1.17135	0.79365	1.17218	1.05913
	1.17615	0.01638	1.17471	0.01678		1.1723	0.78238	1.17322	1.05933
	1.1772	0.01642	1.1757	0.01603		1.17335	0.77999	1.17424	1.03665
	1.17826	0.01567	1.17667	0.01485		1.17434	0.76822	1.17523	1.0225
	1.17923	0.01654	1.17769	0.0157		1.17536	0.75817	1.17618	1.02
	1.18026	0.01625	1.17874	0.0159		1.17633	0.75211	1.17722	0.99958
	1.18122	0.01627	1.17976	0.01579		1.1774	0.74072	1.17822	0.9953
	1.18226	0.01547	1.18075	0.01628		1.1784	0.7414	1.17921	0.9831
	1.18326	0.01636	1.18179	0.01558		1.17936	0.73126	1.18027	0.9697
	1.18425	0.01563	1.18279	0.01585		1.18037	0.71924	1.18123	0.959
	1.18527	0.01592	1.1838	0.01607		1.18136	0.71361	1.18229	0.94753
	1.18625	0.01548	1.18479	0.01597		1.18236	0.70472	1.18328	0.94065
	1.18726	0.01585	1.18579	0.01608		1.1834	0.69717	1.18427	0.94633
	1.1883	0.01548	1.18675	0.01584		1.18444	0.70034	1.18532	0.92415
	1.18929	0.01575	1.18776	0.01573		1.18537	0.68765	1.18627	0.9193
	1.19024	0.01634	1.18881	0.01624		1.18642	0.68236	1.18731	0.90743
	1.19128	0.01558	1.18982	0.01613		1.18735	0.67345	1.18828	0.89438
	1.19227	0.01559	1.1908	0.01545		1.18839	0.6663	1.18932	0.8955
	1.1933	0.01585	1.19177	0.01552		1.18944	0.66674	1.19032	0.88083
	1.19428	0.01543	1.19275	0.01578		1.19044	0.65442	1.19134	0.87428
	1.19526	0.01566	1.19379	0.01552		1.19141	0.65149	1.19232	0.87358
	1.19623	0.01556	1.19482	0.01556		1.19245	0.64815	1.19331	0.85303
	1.19726	0.01528	1.19577	0.01549		1.19346	0.63676	1.19428	0.8509
	1.19823	0.01543	1.19676	0.01575		1.1944	0.63121	1.19532	0.84488
	1.19927	0.01505	1.19777	0.01549		1.19544	0.62725	1.19634	0.84015
	1.20025	0.01537	1.19878	0.01534		1.19644	0.62089	1.19739	0.8359
	1.20127	0.01495	1.1998	0.0151		1.19743	0.61816	1.19838	0.83153
	1.20225	0.01529	1.20078	0.01521		1.19842	0.60968	1.19939	0.82388
	1.20327	0.01528	1.20178	0.01504		1.1995	0.60863	1.20036	0.8173
	1.20421	0.01501	1.20279	0.01529		1.20047	0.60341	1.20132	0.80798
	1.20524	0.0152	1.20379	0.01461		1.20144	0.59445	1.20233	0.81293
	1.2063	0.01459	1.20475	0.01463		1.20246	0.59404	1.20336	0.8107
	1.2072	0.01453	1.20579	0.01514		1.20346	0.59321	1.2044	0.79898
	1.20825	0.01494	1.20677	0.0146		1.20447	0.5837	1.20535	0.8087
	1.20925	0.01476	1.20776	0.01528		1.20543	0.58503	1.20632	0.79755
	1.21024	0.0148	1.20877	0.01484		1.20643	0.57614	1.20734	0.78765
	1.21127	0.01463	1.20975	0.01473		1.2074	0.57292	1.20833	0.79018
	1.21227	0.01472	1.21075	0.0144		1.20846	0.57461	1.20939	0.78715
	1.21322	0.01471	1.21177	0.01484		1.20946	0.56898	1.21036	0.814
	1.21428	0.01432	1.21278	0.01493		1.21047	0.57762	1.2114	0.79808
	1.21532	0.01478	1.21379	0.0149		1.21148	0.5681	1.21241	0.78338
	1.21624	0.01416	1.21477	0.01461		1.21246	0.55891	1.21344	0.78058
	1.2173	0.01435	1.21579	0.01418		1.21349	0.5561	1.21441	0.77568
	1.21829	0.01403	1.21684	0.01471		1.21454	0.55252	1.21539	0.77398
	1.21928	0.01437	1.21777	0.01436		1.21545	0.5502	1.21639	0.7836
	1.22029	0.01421	1.21879	0.0146		1.21648	0.54956	1.21744	0.77455
	1.22123	0.01427	1.21985	0.01432		1.21748	0.5434	1.21831	0.77965
	1.22225	0.01361	1.22085	0.01396		1.21851	0.5431	1.21935	0.77658
	1.22329	0.01403	1.22179	0.01416		1.21945	0.53928	1.22037	0.77258
	1.22423	0.01399	1.2228	0.01425		1.22051	0.53509	1.22139	0.78385
	1.22528	0.01399	1.22384	0.01425		1.22151	0.53843	1.22235	0.77315
	1.22627	0.01396	1.22478	0.01417		1.22246	0.53101	1.22338	0.77455
	1.22725	0.01386	1.22574	0.01403		1.22347	0.53123	1.2244	0.78475
	1.22828	0.0139	1.22678	0.01427		1.22452	0.53234	1.22542	0.77625
	1.22929	0.01374	1.2278	0.01401		1.22547	0.52605	1.22637	0.77965
	1.23026	0.01361	1.22882	0.01395		1.22655	0.52311	1.22742	0.78628
	1.23128	0.01391	1.22975	0.01412		1.22751	0.52403	1.22841	0.78488
	1.23224	0.01359	1.23076	0.01362		1.22854	0.52052	1.2294	0.79538
	1.23328	0.01362	1.23178	0.01408		1.22956	0.5265	1.23037	0.79035
	1.23429	0.01363	1.23284	0.01399		1.23057	0.52077	1.23139	0.79603
	1.23522	0.01313	1.23378	0.01393		1.23152	0.51981	1.23236	0.79808
	1.23631	0.01375	1.23478	0.01415		1.23249	0.51585	1.23331	0.79448
	1.23729	0.01336	1.23577	0.01398		1.23353	0.51337	1.23436	0.80848
	1.23826	0.01325	1.23678	0.01336		1.23451	0.51624	1.23539	0.8196
	1.23924	0.01352	1.23781	0.01348		1.23553	0.52051	1.23635	0.8198
	1.24026	0.0134	1.23878	0.01371		1.23655	0.51816	1.2374	0.8292
	1.2413	0.01343	1.23981	0.01356		1.23755	0.5174	1.23839	0.8204
	1.24228	0.01309	1.24081	0.01369		1.23848	0.51285	1.23939	0.82185
	1.24321	0.01337	1.24181	0.01371		1.23953	0.51147	1.24042	0.83415
	1.24427	0.01363	1.24279	0.01365		1.2405	0.51347	1.24131	0.82938
	1.24528	0.01339	1.24376	0.01371		1.24149	0.50931	1.24235	0.84613
	1.24631	0.01297	1.24477	0.01371		1.24258	0.51454	1.24336	0.8505
	1.24723	0.01366	1.24583	0.01386		1.24353	0.51179	1.2443	0.85482
	1.2483	0.01319	1.24682	0.01371		1.24445	0.51146	1.24534	0.85835
	1.24925	0.01282	1.24782	0.01351		1.24555	0.51096	1.24637	0.86625
	1.25024	0.01298	1.24877	0.01364		1.24654	0.50964	1.24735	0.87455
	1.25126	0.01308	1.2498	0.01361		1.24751	0.51136	1.24834	0.8808
	1.25227	0.01294	1.25079	0.01358		1.24852	0.51147	1.24932	0.8852
	1.25326	0.01315	1.25173	0.01337		1.24951	0.50873	1.25029	0.89885
	1.25428	0.01309	1.25278	0.01333		1.25052	0.51578	1.25124	0.901
	1.25524	0.01296	1.25384	0.0137		1.2515	0.5133	1.2523	0.90493
	1.25633	0.01296	1.25476	0.01355		1.25253	0.51132	1.25326	0.9248
	1.25727	0.01347	1.2558	0.013		1.25353	0.51919	1.2543	0.92873
	1.25823	0.01335	1.25683	0.0137		1.25452	0.51836	1.25529	0.9374
	1.25926	0.01299	1.25778	0.01347		1.25549	0.51898	1.25629	0.95368
	1.2603	0.01313	1.25878	0.01324		1.25652	0.52242	1.25729	0.9501
	1.26132	0.01286	1.25976	0.01378		1.25751	0.51912	1.25835	0.95568
	1.26231	0.01278	1.26074	0.01325		1.25851	0.51879	1.25927	0.97118
	1.26327	0.0131	1.26179	0.0138		1.25952	0.52291	1.26025	0.981
	1.26424	0.01293	1.26278	0.01338		1.26046	0.52079	1.26123	1.00465
	1.26527	0.01293	1.26379	0.01321		1.26157	0.52965	1.26223	1.01168
	1.26628	0.01298	1.26476	0.01392		1.26249	0.52468	1.26319	1.01875
	1.26729	0.01292	1.26575	0.01341		1.26353	0.5283	1.26424	1.0275
	1.26832	0.01316	1.26679	0.01319		1.26451	0.5298	1.2652	1.02718
	1.26927	0.0131	1.26781	0.01345		1.26544	0.52828	1.26619	1.05358
	1.27029	0.01273	1.26879	0.01333		1.26652	0.53482	1.2672	1.06548
	1.27124	0.01282	1.26982	0.01378		1.26752	0.53757	1.26819	1.07085
	1.27223	0.01263	1.27079	0.01327		1.26848	0.53712	1.26919	1.09128
	1.27326	0.01316	1.27181	0.01303		1.26951	0.54369	1.27019	1.0963
	1.27426	0.01286	1.27276	0.01326		1.27055	0.54118	1.27115	1.1116
	1.27531	0.01269	1.27374	0.01299		1.27149	0.53998	1.27216	1.13245
	1.27631	0.01317	1.27475	0.01321		1.27247	0.55077	1.27316	1.13283
	1.27732	0.01274	1.27577	0.01328		1.27349	0.54644	1.27417	1.14618
	1.27825	0.0128	1.27679	0.01299		1.2745	0.55037	1.27516	1.1603
	1.27927	0.01297	1.27777	0.01355		1.27546	0.55439	1.27615	1.1747
	1.2803	0.01274	1.27878	0.01364		1.27649	0.55564	1.27712	1.19077
	1.28131	0.0129	1.2798	0.01322		1.27747	0.55872	1.2781	1.19938
	1.28227	0.01308	1.28081	0.01325		1.27846	0.56027	1.2791	1.22078
	1.28331	0.01292	1.2818	0.01323		1.27947	0.56423	1.28011	1.24023
	1.28426	0.01281	1.28274	0.0134		1.28045	0.57055	1.28108	1.2436
	1.28527	0.01264	1.28377	0.01342		1.28146	0.57038	1.28204	1.26488
	1.28625	0.01281	1.28471	0.01337		1.28246	0.5782	1.28301	1.27548
	1.28724	0.01282	1.28579	0.01363		1.28343	0.57904	1.28402	1.2885
	1.28833	0.0131	1.28675	0.01361		1.28448	0.58002	1.28505	1.3198
	1.2893	0.01295	1.28779	0.01349		1.28542	0.58758	1.28601	1.33208
	1.29025	0.01291	1.28878	0.01378		1.28648	0.59018	1.28706	1.35588
	1.29131	0.01307	1.28975	0.0133		1.28748	0.59718	1.28807	1.37183
	1.29224	0.01313	1.29078	0.01371		1.28847	0.59911	1.289	1.37503
	1.29324	0.01314	1.29175	0.01355		1.28946	0.59574	1.28998	1.39485
	1.29428	0.01292	1.29276	0.01368		1.29044	0.60012	1.29094	1.41328
	1.29525	0.0131	1.29375	0.01345		1.29141	0.60815	1.29196	1.42585
	1.29626	0.01292	1.29476	0.01376		1.29243	0.60861	1.29294	1.45523
	1.29731	0.01307	1.29577	0.01347		1.29342	0.6187	1.29396	1.4665
	1.29823	0.01296	1.29675	0.0138		1.29442	0.61718	1.29488	1.48755
	1.29925	0.01286	1.29777	0.01362		1.29541	0.62388	1.29587	1.50743
	1.30028	0.01306	1.2988	0.0137		1.29645	0.6267	1.29687	1.51348
	1.30128	0.01289	1.29971	0.01346		1.29742	0.63006	1.29785	1.54803
	1.30228	0.01318	1.30076	0.01357		1.29839	0.63579	1.2989	1.559
	1.30327	0.01303	1.30177	0.01397		1.2994	0.63873	1.29992	1.57903
	1.30426	0.01299	1.30282	0.01345		1.30044	0.6405	1.30088	1.6092
	1.30527	0.01305	1.30378	0.01362		1.30144	0.65266	1.30183	1.61923
	1.30626	0.01345	1.30476	0.01403		1.30244	0.65478	1.30279	1.63695
	1.30722	0.01316	1.30577	0.01383		1.30342	0.65689	1.30381	1.66705
	1.3083	0.0134	1.30678	0.0138		1.30442	0.66825	1.30476	1.67563
	1.30929	0.01342	1.30777	0.01406		1.3054	0.66897	1.30579	1.71048
	1.31025	0.01318	1.30872	0.01358		1.30637	0.67778	1.30679	1.73455
	1.31125	0.01351	1.30978	0.01398		1.30739	0.68322	1.30774	1.74993
	1.31222	0.01333	1.31073	0.01377		1.30842	0.68485	1.30876	1.77443
	1.31325	0.01369	1.31177	0.014		1.30941	0.69125	1.30973	1.7918
	1.31423	0.01359	1.31273	0.01398		1.31037	0.69604	1.31072	1.81935
	1.31525	0.01373	1.31373	0.01426		1.3114	0.70464	1.31174	1.8745
	1.31629	0.01352	1.31475	0.01458		1.31239	0.72601	1.31275	1.87953
	1.31725	0.01359	1.31576	0.01449		1.31338	0.7196	1.31373	1.90445
	1.3183	0.01318	1.3168	0.01453		1.3144	0.72944	1.31467	1.91583
	1.3193	0.01363	1.3178	0.0145		1.3154	0.72986	1.31567	1.9389
	1.32029	0.01342	1.31882	0.01416		1.31637	0.73263	1.31666	1.97565
	1.32126	0.01389	1.31981	0.01424		1.31739	0.74475	1.31761	1.99683
	1.32226	0.0139	1.32078	0.01453		1.31834	0.74899	1.31859	2.0236
	1.32322	0.01342	1.32177	0.01451		1.31938	0.75643	1.31958	2.05518
	1.32427	0.01387	1.32283	0.01395		1.32034	0.76766	1.32053	2.07393
	1.32523	0.01385	1.32377	0.0148		1.32133	0.76752	1.32162	2.10273
	1.32625	0.01357	1.32481	0.01432		1.32236	0.77545	1.32257	2.13108
	1.3273	0.01412	1.32578	0.01488		1.32335	0.78513	1.3235	2.1552
	1.32825	0.01383	1.32679	0.0148		1.32433	0.79258	1.32449	2.18828
	1.32927	0.01402	1.32782	0.01473		1.32535	0.803	1.32546	2.21165
	1.33024	0.01388	1.32875	0.01483		1.32632	0.80892	1.32648	2.25098
	1.33123	0.01383	1.32979	0.01493		1.32727	0.81937	1.32746	2.28125
	1.33224	0.01403	1.33079	0.01487		1.32832	0.82624	1.32842	2.30013
	1.33326	0.01434	1.33179	0.01486		1.32929	0.82965	1.32944	2.33968
	1.33433	0.01414	1.3328	0.01479		1.33029	0.84464	1.33039	2.37643
	1.33527	0.01454	1.33379	0.01498		1.33131	0.85529	1.33137	2.4027
	1.33626	0.01423	1.33476	0.01516		1.33225	0.86118	1.3323	2.44323
	1.33731	0.01434	1.33575	0.01478		1.33327	0.87401	1.33332	2.46475
	1.33824	0.01433	1.33676	0.01531		1.33429	0.87645	1.33433	2.49068
	1.33926	0.01467	1.33776	0.01525		1.33525	0.88575	1.33531	2.53975
	1.34027	0.01461	1.33878	0.01517		1.33622	0.90129	1.33622	2.56493
	1.34129	0.01465	1.33979	0.01553		1.33728	0.90575	1.3373	2.61835
	1.34225	0.01453	1.34077	0.01562		1.33821	0.92543	1.33819	2.64503
	1.34326	0.01513	1.34178	0.01564		1.33928	0.93284	1.33913	2.6733
	1.34427	0.01481	1.34277	0.01558		1.34024	0.93718	1.34017	2.71075
	1.34527	0.01511	1.34378	0.01564		1.34123	0.94801	1.34118	2.73948
	1.34628	0.01478	1.34477	0.0157		1.34222	0.95639	1.34215	2.77543
	1.34725	0.01522	1.34575	0.0154		1.34322	0.96525	1.34311	2.82083
	1.34829	0.01553	1.34677	0.01558		1.34422	0.98407	1.34408	2.85035
	1.34923	0.01496	1.34778	0.01548		1.34522	0.99011	1.34504	2.9009
	1.35027	0.01533	1.34877	0.01582		1.34621	1.00613	1.34599	2.93723
	1.35122	0.01548	1.3498	0.01596		1.34717	1.01129	1.34702	2.97128
	1.35225	0.01526	1.35079	0.01572		1.34819	1.02296	1.34799	3.0233
	1.35327	0.01518	1.35179	0.01601		1.34916	1.04377	1.34896	3.0556
	1.35422	0.01539	1.35274	0.01604		1.35011	1.05114	1.34994	3.09905
	1.35528	0.01548	1.35376	0.01585		1.35115	1.06582	1.35092	3.14855
	1.35627	0.01579	1.3548	0.01615		1.35211	1.0808	1.35188	3.18128
	1.35725	0.01553	1.35575	0.01585		1.35313	1.0923	1.35285	3.22973
	1.35829	0.01568	1.35678	0.01641		1.35414	1.10735	1.35379	3.275
	1.35926	0.01564	1.35778	0.01635		1.35511	1.12399	1.35476	3.32268
	1.36023	0.01583	1.3588	0.0165		1.35609	1.13616	1.35572	3.3819
	1.36125	0.01543	1.35976	0.0166		1.3571	1.16018	1.35668	3.42518
	1.36227	0.01614	1.36081	0.01658		1.35804	1.17303	1.35767	3.47985
	1.36326	0.01593	1.36175	0.01625		1.35906	1.18964	1.35866	3.52415
	1.36425	0.01605	1.36276	0.01699		1.36005	1.20249	1.35963	3.5681
	1.36527	0.0167	1.36378	0.01598		1.36102	1.21603	1.36061	3.63093
	1.36625	0.01647	1.36477	0.01614		1.36202	1.23767	1.36154	3.68623
	1.36727	0.01583	1.36576	0.01713		1.36303	1.25576	1.36252	3.7369
	1.36827	0.01604	1.36676	0.01711		1.36397	1.27136	1.36348	3.80148
	1.36926	0.0167	1.36779	0.01635		1.36499	1.29312	1.36444	3.84093
	1.37024	0.0163	1.3688	0.01626		1.36598	1.30321	1.36546	3.89065
	1.37127	0.01666	1.3698	0.01647		1.36696	1.3168	1.36642	3.94653
	1.37228	0.01644	1.37088	0.01619		1.36795	1.33832	1.36742	3.9994
	1.37328	0.01668	1.37188	0.01664		1.36898	1.34879	1.36826	4.0676
	1.37425	0.01658	1.37288	0.01752		1.36995	1.36802	1.36924	4.12073
	1.37529	0.01678	1.37382	0.01579		1.37094	1.38629	1.3703	4.17308
	1.37626	0.01555	1.37486	0.01679		1.37192	1.3994	1.37122	4.22458
	1.37723	0.01725	1.37592	0.0146		1.37289	1.41833	1.37217	4.27375
	1.37829	0.01487	1.37695	0.01752		1.37386	1.43203	1.37314	4.34115
	1.37928	0.0157	1.37801	0.01605		1.37485	1.4508	1.37411	4.39198
	1.38024	0.0166	1.37901	0.01328		1.37586	1.4693	1.37505	4.44865
	1.38126	0.01729	1.38005	0.01352		1.37684	1.4831	1.37603	4.52833
	1.38224	0.01617	1.38108	0.01703		1.37786	1.51143	1.377	4.58395
	1.38335	0.01742	1.38205	0.01732		1.3788	1.52765	1.37794	4.63463
	1.38436	0.01698	1.38302	0.01941		1.37977	1.54586	1.3789	4.7123
	1.38536	0.01586	1.38408	0.01546		1.38078	1.57606	1.37989	4.77298
	1.38633	0.01518	1.38513	0.019		1.38177	1.59362	1.38084	4.84998
	1.38737	0.01772	1.38614	0.01963		1.38273	1.61957	1.38179	4.92758
	1.38837	0.01488	1.38721	0.02234		1.38373	1.64443	1.38271	4.99818
	1.38936	0.01655	1.3883	0.02042		1.38475	1.6631	1.38367	5.06903
	1.39029	0.01705	1.38928	0.0235		1.38575	1.68541	1.38466	5.14375
	1.39139	0.01378	1.39037	0.0224		1.38671	1.71012	1.38554	5.21832
	1.39244	0.01452	1.3914	0.01919		1.38766	1.73088	1.38658	5.3215
	1.39345	0.01792	1.39236	0.0222		1.38868	1.77512	1.38748	5.3902
	1.39447	0.01817	1.39333	0.02246		1.38964	1.79363	1.38842	5.4619
	1.39549	0.0194	1.3944	0.02389		1.39062	1.8194	1.38938	5.54203
	1.39647	0.0185	1.39537	0.02354		1.39162	1.84154	1.39033	5.61375
	1.39751	0.02293	1.39635	0.02406		1.39257	1.86336	1.39126	5.71368
	1.39858	0.0225	1.39735	0.02481		1.39356	1.89804	1.39226	5.79375
	1.39962	0.02054	1.39838	0.02461		1.39455	1.92665	1.39318	5.87815
	1.4006	0.02133	1.39936	0.02471		1.39556	1.95031	1.3941	5.9806
	1.40173	0.02384	1.4003	0.02504		1.39654	1.9827	1.39504	6.04995
	1.40281	0.02353	1.40134	0.02522		1.39749	2.0003	1.39602	6.13408
	1.40384	0.02381	1.40236	0.02553		1.39841	2.02833	1.39696	6.2265
	1.40487	0.02376	1.40336	0.02543		1.39949	2.06203	1.3979	6.31245
	1.40594	0.02413	1.40434	0.0263		1.40045	2.08258	1.39885	6.40075
	1.40693	0.02413	1.40539	0.02658		1.40142	2.11319	1.39977	6.49693
	1.40798	0.02431	1.40637	0.0269		1.40243	2.14105	1.40068	6.59583
	1.40892	0.02501	1.40735	0.02738		1.40338	2.16683	1.40167	6.68153
	1.40991	0.025	1.40837	0.02745		1.40435	2.1927	1.40263	6.75683
	1.41092	0.02523	1.40936	0.02757		1.40534	2.21966	1.40355	6.8546
	1.41196	0.02545	1.41035	0.02815		1.4063	2.24939	1.40449	6.95515
	1.41292	0.02552	1.41138	0.02813		1.4073	2.27936	1.4054	7.03768
	1.41394	0.02619	1.4124	0.02831		1.40831	2.30314	1.40632	7.1359
	1.41496	0.02662	1.41335	0.02891		1.4093	2.3354	1.40733	7.21875
	1.41593	0.02691	1.41433	0.02895		1.41026	2.3624	1.40824	7.30885
	1.41696	0.02738	1.41534	0.02959		1.41124	2.38932	1.40924	7.4166
	1.41792	0.02732	1.41633	0.02997		1.41223	2.42543	1.41017	7.519
	1.41901	0.02771	1.41738	0.03022		1.41318	2.4575	1.4111	7.6424
	1.41998	0.02806	1.4184	0.03106		1.41417	2.49771	1.41205	7.7364
	1.42095	0.02837	1.4194	0.03056		1.41515	2.52537	1.41297	7.82208
	1.42198	0.02888	1.42041	0.03185		1.41616	2.54694	1.41389	7.9224
	1.42298	0.02889	1.42134	0.03173		1.41713	2.57759	1.41484	8.02835
	1.42402	0.02918	1.42238	0.03184		1.41815	2.61283	1.41576	8.12248
	1.42499	0.02963	1.42342	0.03251		1.41909	2.64405	1.41671	8.23718
	1.42595	0.02978	1.42439	0.03295		1.42007	2.68691	1.4176	8.3487
	1.42698	0.03047	1.42534	0.03343		1.42104	2.72046	1.41856	8.46598
	1.42798	0.03083	1.42636	0.03405		1.42204	2.75933	1.41951	8.5752
	1.42897	0.03073	1.42739	0.03377		1.42297	2.79569	1.42042	8.69663
	1.42996	0.03113	1.42838	0.03478		1.42392	2.83249	1.42134	8.82958
	1.43094	0.03188	1.42938	0.03511		1.42487	2.8825	1.42225	8.9635
	1.43196	0.0321	1.43036	0.0352		1.42585	2.92465	1.42314	9.09053
	1.43297	0.03301	1.43137	0.03581		1.42688	2.96938	1.42408	9.25113
	1.43396	0.03303	1.43239	0.03633		1.42778	3.02769	1.42499	9.3856
	1.43497	0.0337	1.43338	0.03667		1.4288	3.07132	1.42586	9.54445
	1.43601	0.03402	1.4344	0.03701		1.42976	3.12696	1.42679	9.71818
	1.43697	0.03408	1.43537	0.03751		1.43063	3.19011	1.42768	9.87858
	1.43794	0.03454	1.4364	0.03841		1.43169	3.24486	1.42855	10.0637
	1.43901	0.03537	1.43739	0.039		1.43255	3.31295	1.42942	10.2472
	1.44	0.03545	1.43835	0.03892		1.43359	3.37906	1.43032	10.4291
	1.44094	0.0364	1.43937	0.03997		1.43453	3.44592	1.43114	10.6647
	1.44196	0.03644	1.44037	0.04046		1.43549	3.51511	1.43202	10.8519
	1.44298	0.03662	1.44134	0.04105		1.43643	3.58667	1.43291	11.0718
	1.44398	0.03806	1.4424	0.0422		1.43737	3.67139	1.43375	11.3151
	1.44499	0.03867	1.44334	0.0422		1.43833	3.76977	1.43459	11.5437
	1.44594	0.03869	1.44436	0.04328		1.43923	3.84939	1.43549	11.7995
	1.44698	0.03952	1.44536	0.04388		1.4402	3.94076	1.4363	12.0374
	1.448	0.03969	1.44635	0.04433		1.44111	4.03679	1.43719	12.2931
	1.44894	0.04073	1.44732	0.04534		1.44203	4.13379	1.43799	12.5942
	1.44997	0.04116	1.44834	0.0457		1.44299	4.24927	1.43875	12.8851
	1.45096	0.04177	1.44936	0.04645		1.44392	4.35521	1.43956	13.1912
	1.45195	0.04294	1.45039	0.04735		1.44483	4.4784	1.44037	13.5283
	1.45298	0.0431	1.45131	0.0483		1.44574	4.60339	1.44113	13.8536
	1.45396	0.0444	1.45238	0.0491		1.44657	4.72835	1.44194	14.1936
	1.45497	0.04524	1.45331	0.05003		1.44762	4.86677	1.44272	14.5582
	1.45597	0.04533	1.45436	0.05068		1.44849	5.01385	1.44347	14.9394
	1.45696	0.04685	1.45538	0.0519		1.44933	5.16348	1.44426	15.3265
	1.45793	0.04764	1.45635	0.05272		1.45027	5.32009	1.44501	15.7728
	1.45896	0.04801	1.45731	0.05373		1.45118	5.4794	1.44566	16.2192
	1.46	0.04969	1.45837	0.05485		1.45199	5.65183	1.44637	16.6471
	1.46096	0.0499	1.45933	0.05566		1.45291	5.83026	1.44711	17.0992
	1.46202	0.05131	1.46035	0.05726		1.45373	6.01408	1.44785	17.5945
	1.46299	0.05188	1.46134	0.05884		1.45462	6.21531	1.4485	18.0688
	1.46392	0.05293	1.46232	0.05965		1.45547	6.41969	1.44918	18.5957
	1.46497	0.05453	1.46335	0.06133		1.45634	6.63041	1.44988	19.1224
	1.46594	0.05555	1.46436	0.06241		1.4572	6.85827	1.45047	19.6681
	1.46694	0.0566	1.46536	0.0639		1.45803	7.08289	1.45117	20.2382
	1.46798	0.05837	1.46632	0.0651		1.45885	7.31933	1.45176	20.8281
	1.46893	0.05913	1.46731	0.06685		1.45968	7.57244	1.45239	21.4268
	1.47	0.06091	1.46833	0.06858		1.46051	7.82709	1.45301	22.0462
	1.47093	0.06231	1.46936	0.07025		1.46132	8.10041	1.45356	22.7379
	1.47194	0.06371	1.47034	0.07183		1.4621	8.37481	1.45414	23.3839
	1.47292	0.06531	1.47136	0.07352		1.46295	8.6572	1.45472	24.0684
	1.47393	0.06681	1.47239	0.07579		1.46377	8.95381	1.45533	24.7321
	1.47494	0.06813	1.47332	0.07784		1.46455	9.25636	1.45586	25.446
	1.47593	0.07084	1.47429	0.07999		1.46534	9.57571	1.45637	26.219
	1.4769	0.07202	1.47531	0.0816		1.46612	9.90503	1.45691	26.9764
	1.47793	0.0744	1.47627	0.08467		1.4669	10.2356	1.45743	27.7273
	1.47891	0.07688	1.47731	0.08693		1.46765	10.5865	1.4579	28.5019
	1.4799	0.07845	1.47835	0.08877		1.46837	10.9366	1.4584	29.3029
	1.48088	0.08106	1.4793	0.09157		1.46915	11.2999	1.45886	30.2277
	1.48195	0.08343	1.48028	0.09488		1.46987	11.6936	1.45932	31.0193
	1.48292	0.08605	1.48133	0.09716		1.47063	12.0782	1.45979	31.8768
	1.48391	0.08871	1.48232	0.10053		1.47138	12.4695	1.46026	32.7321
	1.48492	0.09133	1.48329	0.10311		1.47205	12.8727	1.46068	33.6004
	1.48589	0.09425	1.48433	0.107		1.47279	13.2816	1.4611	34.505
	1.48693	0.09734	1.48531	0.11033		1.47355	13.7063	1.46153	35.4111
	1.48789	0.1009	1.48634	0.11358		1.47416	14.1426	1.46196	36.3746
	1.4889	0.10417	1.48732	0.11781		1.47488	14.5877	1.46226	37.3949
	1.48992	0.10753	1.48827	0.1217		1.47554	15.047	1.46271	38.3473
	1.49088	0.11148	1.4893	0.12613		1.47625	15.4985	1.46307	39.3563
	1.49189	0.11553	1.4903	0.13091		1.47695	15.971	1.46348	40.3058
	1.49291	0.11975	1.49127	0.13501		1.47763	16.4414	1.46383	41.3057
	1.49392	0.12443	1.49227	0.13968		1.47824	16.9306	1.46422	42.3221
	1.49486	0.12901	1.49325	0.14503		1.47895	17.4305	1.46455	43.3608
	1.49587	0.13369	1.49423	0.15		1.47954	17.9756	1.46485	44.4796
	1.49691	0.13925	1.49526	0.15609		1.48023	18.4986	1.46517	45.5694
	1.49786	0.14491	1.49624	0.16183		1.48084	19.0133	1.46548	46.6129
	1.49884	0.1509	1.49725	0.16805		1.48152	19.5348	1.46581	47.6524
	1.49989	0.15698	1.49828	0.17478		1.48217	20.0762	1.46616	48.779
	1.50089	0.16328	1.49925	0.18149		1.48274	20.6263	1.46651	49.8304
	1.50189	0.16984	1.50023	0.18953		1.48338	21.1915	1.46667	51.0909
	1.50283	0.17748	1.50126	0.19705		1.484	21.7793	1.46693	52.2939
	1.50383	0.18518	1.50218	0.20498		1.48463	22.332	1.46727	53.3434
	1.50485	0.19355	1.50323	0.21378		1.48523	22.913	1.46752	54.5042
	1.50581	0.20206	1.50427	0.2224		1.48583	23.4979	1.46781	55.6487
	1.50682	0.21171	1.50523	0.23275		1.48646	24.0754	1.46811	56.8131
	1.50783	0.22141	1.5062	0.243		1.48697	24.6695	1.46821	58.1282
	1.50881	0.2316	1.50717	0.25412		1.48758	25.2627	1.4685	59.3262
	1.50981	0.2432	1.50821	0.26494		1.48816	25.8519	1.46879	60.4827
	1.51082	0.25522	1.50916	0.27703		1.4887	26.4655	1.469	61.6669
	1.51179	0.26692	1.51019	0.28947		1.48935	27.0872	1.46928	62.8659
	1.51279	0.28058	1.51119	0.30315		1.48988	27.744	1.46944	64.1824
	1.51379	0.29442	1.51217	0.31775		1.49037	28.4414	1.46962	65.5219
	1.51473	0.30961	1.51314	0.33243		1.49096	29.1402	1.46982	66.7216
	1.51576	0.32571	1.51412	0.3491		1.49151	29.7642	1.47004	67.9548
	1.51674	0.34252	1.51511	0.36663		1.4921	30.3964	1.47023	69.2289
	1.51773	0.36088	1.51611	0.38578		1.49263	31.0474	1.47046	70.5478
	1.51869	0.37968	1.51711	0.40427		1.49317	31.7193	1.47052	71.9525
	1.51972	0.40051	1.51812	0.42374		1.4937	32.4001	1.4708	73.133
	1.52072	0.42098	1.51907	0.44549		1.49414	33.2085	1.47099	74.4501
	1.52164	0.44421	1.52005	0.46709		1.49474	33.8548	1.47116	75.7438
	1.52263	0.46912	1.52104	0.49123		1.49507	34.7979	1.47124	77.1239
	1.52362	0.49529	1.52202	0.51585		1.49557	35.5426	1.47138	78.5571
	1.5246	0.5219	1.52299	0.54194		1.49601	36.2852	1.47151	79.8375
	1.52559	0.55161	1.52395	0.57072		1.49663	36.9614	1.47168	81.1934
	1.52652	0.5825	1.52495	0.60081		1.49709	37.6839	1.47192	82.4579
	1.52748	0.61468	1.52595	0.63219		1.49763	38.3412	1.47199	83.9387
	1.52847	0.6495	1.52688	0.66435		1.49818	39.0575	1.47215	85.3024
	1.52952	0.686	1.52789	0.70018		1.49869	39.7616	1.47225	86.6065
	1.53043	0.72539	1.52888	0.73721		1.49911	40.5335	1.47241	87.9947
	1.53138	0.7663	1.52974	0.77655		1.49966	41.2291	1.47223	89.8123
	1.53235	0.81062	1.53076	0.81634		1.50014	41.9925	1.47236	91.2603
	1.53335	0.85738	1.53173	0.86076		1.50059	42.6984	1.47255	92.5804
	1.53436	0.90428	1.53273	0.90564		1.50116	43.3745	1.47266	93.9075
	1.53527	0.95626	1.53367	0.95355		1.50178	44.0341	1.47287	95.262
	1.53626	1.01119	1.53464	1.00511		1.50228	44.7249	1.4729	96.7559
	1.53718	1.06903	1.53562	1.05908		1.50268	45.5501	1.47307	98.1062
	1.53818	1.1288	1.53658	1.11539		1.50318	46.2803	1.47318	99.4549
	1.53909	1.19263	1.5375	1.17471		1.50372	46.9816	1.47335	100.832
	1.54004	1.25795	1.53851	1.23596		1.50423	47.6498	1.47346	102.296
	1.54103	1.32688	1.53947	1.3004		1.50474	48.3928	1.47343	103.775
	1.54198	1.3987	1.54036	1.36944		1.5052	49.1608	1.47369	105.074
	1.54294	1.4749	1.54133	1.4408		1.50574	49.9069	1.47376	106.576
	1.5439	1.55408	1.54225	1.51428		1.50607	50.8948	1.47382	108.012
	1.54478	1.63809	1.54319	1.59098		1.50639	51.8334	1.47389	109.467
	1.54572	1.72586	1.54419	1.67242		1.50686	52.6251	1.4737	111.362
	1.54666	1.81723	1.54507	1.75554		1.50744	53.288	1.47389	112.711
	1.5476	1.91138	1.54603	1.84323		1.50762	54.4405	1.47405	114.015
	1.54855	2.0088	1.54699	1.93586		1.50813	55.1458	1.47409	115.607
	1.54947	2.11284	1.54792	2.02916		1.50866	55.8057	1.47427	116.852
	1.55043	2.21924	1.54885	2.12905		1.50893	56.9599	1.47435	118.257
	1.5513	2.33112	1.54982	2.23225		1.50906	58.2017	1.47446	119.656
	1.55224	2.44578	1.55069	2.33818		1.5096	58.9009	1.47423	121.651
	1.55318	2.5648	1.55166	2.4477		1.51008	59.5942	1.47433	123.028
	1.55407	2.68484	1.55252	2.5617		1.51068	60.2548	1.47458	124.281
	1.55491	2.81215	1.55345	2.67875		1.51117	60.8983	1.47468	125.654
	1.55591	2.94851	1.55438	2.80009		1.51156	61.777	1.47465	126.517
	1.55674	3.08041	1.55524	2.9231
	1.55773	3.21959	1.5562	3.05613
	1.55858	3.36418	1.55707	3.18879
	1.55948	3.50923	1.55796	3.32773
	1.56039	3.6612	1.55892	3.471
	1.56124	3.8225	1.55974	3.61787
	1.56213	3.97793	1.56067	3.76352
	1.56303	4.13973	1.56158	3.91757
	1.5639	4.30493	1.56243	4.07711
	1.56476	4.47525	1.56335	4.23878
	1.56568	4.65848	1.56421	4.40118
	1.56652	4.83438	1.5651	4.57098
	1.56745	5.01837	1.56592	4.74593
	1.56831	5.20462	1.56685	4.92584
	1.56918	5.39045	1.56772	5.10357
	1.57004	5.58474	1.56857	5.2885
	1.57087	5.77823	1.56947	5.47152
	1.57175	5.97807	1.57031	5.66005
	1.57258	6.18613	1.57119	5.85669
	1.57343	6.40577	1.57204	6.06527
	1.5743	6.61028	1.57286	6.27386
	1.57509	6.82037	1.57372	6.4831
	1.57599	7.03628	1.57454	6.71819
	1.57682	7.25381	1.5754	6.95931
	1.57767	7.48088	1.57625	7.17473
	1.57845	7.76759	1.57709	7.39613
	1.57936	7.99025	1.57792	7.61081
	1.58016	8.21383	1.57878	7.83146
	1.58097	8.44649	1.57964	8.04959
	1.58184	8.67987	1.58041	8.28041
	1.58266	8.91371	1.58128	8.52661
	1.58349	9.15336	1.58212	8.78994
	1.58436	9.39132	1.58291	9.02775
	1.58516	9.62736	1.58375	9.2615
	1.58598	9.8644	1.58463	9.49765
	1.58678	10.1537	1.58537	9.73428
	1.58748	10.5846	1.5861	10.0561
	1.58835	10.8369	1.58696	10.3613
	1.58917	11.0793	1.58781	10.5974
	1.58999	11.3256	1.5886	10.8436
	1.5908	11.5945	1.58946	11.0833
	1.59163	11.855	1.59028	11.3387
	1.59244	12.1277	1.59109	11.5908
	1.59318	12.4041	1.59194	11.8622
	1.59405	12.6615	1.59275	12.1184
	1.5948	12.923	1.59352	12.3822
	1.59568	13.1831	1.59431	12.6631
	1.59649	13.4541	1.59516	12.922
	1.59732	13.7049	1.59595	13.1767
	1.59811	13.9865	1.59678	13.4434
	1.59896	14.2562	1.59757	13.781
	1.59975	14.5197	1.5983	14.07
	1.60053	14.7971	1.59914	14.3927
	1.60138	15.0729	1.59991	14.678
	1.60206	15.4963	1.60061	15.0938
	1.60285	15.749	1.6014	15.3555
	1.60367	16.0286	1.60221	15.6049
	1.60442	16.3867	1.60305	15.8673
	1.60521	16.6953	1.6039	16.1378
	1.60601	16.9885	1.60466	16.437
	1.60686	17.2468	1.60546	16.7206
	1.60763	17.5103	1.6061	17.253
	1.6084	17.7706	1.60692	17.4952
	1.60924	18.0474	1.60777	17.7403
	1.61001	18.3685	1.60849	18.0225
	1.61068	18.9238	1.60923	18.414
	1.61144	19.1732	1.61006	18.6885
	1.61231	19.4209	1.61089	18.9999
	1.61301	19.8216	1.61161	19.3591
	1.6138	20.0736	1.61243	19.6201
	1.61468	20.3326	1.61325	19.8797
	1.61546	20.6912	1.61399	20.1425
	1.61623	20.9838	1.61482	20.4389
	1.61688	21.4872	1.61564	20.7276
	1.61767	21.7368	1.61625	21.2036
	1.61846	22.0438	1.61713	21.4512
	1.61915	22.5051	1.61797	21.697
	1.61994	22.825	1.61873	21.9743
	1.62069	23.1047	1.61949	22.3238
	1.62155	23.3562	1.6203	22.6185
	1.62232	23.6261	1.62104	22.9977
	1.62311	23.9404	1.62167	23.4337
	1.62393	24.3083	1.62247	23.752
	1.62461	24.688	1.62332	24.0379
	1.62538	24.9671	1.62389	24.6161
	1.62591	25.6148	1.62471	24.8161
	1.62678	25.8296	1.62555	25.0578
	1.62762	26.082	1.6264	25.3011
	1.62818	26.6958	1.62714	25.6318
	1.62897	27.013	1.62778	26.1132
	1.62981	27.2728	1.62866	26.3694
	1.63064	27.4928	1.62906	27.1325
	1.63141	27.8638	1.62981	27.47
	1.63212	28.2231	1.63062	27.7483
	1.63295	28.4588	1.63142	28.0991
	1.63378	28.7149	1.63215	28.4246
	1.63426	28.8584	1.63292	28.7226
	1.63433	28.8962	1.63378	28.9018

## Sheet: Fig.2a
	Fig.2a Electrochemical curve for operando Co K-edge XAS measurements recorded during OER from dark to illumination at four selected points: Dark a, Light b, Light c, and Light d.
	Time (h)	J (mA cm-2)
	0.00278	2.19541
	0.00556	2.19427
	0.00833	2.19401
	0.01111	2.19401
	0.01389	2.19327
	0.01667	2.19264
	0.01944	2.19209
	0.02222	2.19369
	0.025	2.19418
	0.02778	2.19233
	0.03056	2.19166
	0.03333	2.19163
	0.03611	2.19153
	0.03889	2.19132
	0.04167	2.19073
	0.04444	2.19078
	0.04722	2.1903
	0.05	2.18959
	0.05278	2.19023
	0.05556	2.19003
	0.05833	2.18839
	0.06111	2.18692
	0.06389	2.1856
	0.06667	2.18652
	0.06944	2.18801
	0.07222	2.18823
	0.075	2.18684
	0.07778	2.18597
	0.08056	2.18565
	0.08333	2.18547
	0.08611	2.1852
	0.08889	2.18454
	0.09167	2.18352
	0.09444	2.18311
	0.09722	2.18288
	0.1	2.18225
	0.10278	2.18199
	0.10556	2.18198
	0.10833	2.18078
	0.11111	2.17936
	0.11389	2.17825
	0.11667	2.17914
	0.11944	2.19269
	0.12222	2.20211
	0.125	2.1969
	0.12778	2.19337
	0.13056	2.19132
	0.13333	2.19089
	0.13611	2.18965
	0.13889	2.18829
	0.14167	2.18763
	0.14444	2.18765
	0.14722	2.18723
	0.15	2.18653
	0.15278	2.18706
	0.15556	2.18747
	0.15833	2.18437
	0.16111	2.18273
	0.16389	2.18309
	0.16667	2.183
	0.16944	2.18298
	0.17222	2.18285
	0.175	2.18365
	0.17778	2.18388
	0.18056	2.18239
	0.18333	2.1819
	0.18611	2.18121
	0.18889	2.18014
	0.19167	2.17948
	0.19444	2.17951
	0.19722	2.1799
	0.2	2.1798
	0.20278	2.17858
	0.20556	2.17677
	0.20833	2.1761
	0.21111	2.17572
	0.21389	2.17517
	0.21667	2.17501
	0.21944	2.17499
	0.22222	2.17466
	0.225	2.17496
	0.22778	2.17431
	0.23056	2.17339
	0.23333	2.17334
	0.23611	2.17232
	0.23889	2.17132
	0.24167	2.17041
	0.24444	2.17011
	0.24722	2.16947
	0.25	2.16885
	0.25278	2.1691
	0.25556	2.16977
	0.25833	2.16859
	0.26111	2.16849
	0.26389	2.16728
	0.26667	2.1723
	0.26944	2.19031
	0.27222	2.19569
	0.275	2.18618
	0.27778	2.18358
	0.28056	2.18686
	0.28333	2.2049
	0.28611	2.21028
	0.28889	2.19854
	0.29167	2.19651
	0.29444	2.19533
	0.29722	2.1931
	0.3	2.19185
	0.30278	2.19187
	0.30556	2.19171
	0.30833	2.19075
	0.31111	2.19019
	0.31389	2.18991
	0.31667	2.18956
	0.31944	2.18896
	0.32222	2.18887
	0.325	2.18875
	0.32778	2.1898
	0.33056	2.18892
	0.33333	2.18894
	0.33611	2.19179
	0.33889	2.19124
	0.34167	2.18876
	0.34444	2.18913
	0.34722	2.18729
	0.35	2.18502
	0.35278	2.18661
	0.35556	2.18793
	0.35833	2.18695
	0.36111	2.18708
	0.36389	2.18692
	0.36667	2.18592
	0.36944	2.18502
	0.37222	2.18494
	0.375	2.18454
	0.37778	2.18413
	0.38056	2.18461
	0.38333	2.18424
	0.38611	2.1829
	0.38889	2.18219
	0.39167	2.18197
	0.39444	2.18249
	0.39722	2.18043
	0.4	2.17752
	0.40278	2.17865
	0.40556	2.18002
	0.40833	2.18135
	0.41111	2.17624
	0.41389	2.18523
	0.41667	2.19777
	0.41944	2.19691
	0.42222	2.19094
	0.425	2.18945
	0.42778	2.18784
	0.43056	2.18673
	0.43333	2.18737
	0.43611	2.18812
	0.43889	2.18697
	0.44167	2.18527
	0.44444	2.18306
	0.44722	2.1819
	0.45	2.18277
	0.45278	2.18281
	0.45556	2.18207
	0.45833	2.18118
	0.46111	2.18027
	0.46389	2.18039
	0.46667	2.18085
	0.46944	2.17992
	0.47222	2.17813
	0.475	2.1782
	0.47778	2.18049
	0.48056	2.18038
	0.48333	2.17708
	0.48611	2.17688
	0.48889	2.17863
	0.49167	2.17737
	0.49444	2.17531
	0.49722	2.17488
	0.5	2.17641
	0.50278	2.17769
	0.50556	2.17686
	0.50833	2.1755
	0.51111	2.17443
	0.51389	2.17394
	0.51667	2.17324
	0.51944	2.17251
	0.52222	2.1717
	0.525	2.1715
	0.52778	2.17035
	0.53056	2.17179
	0.53333	2.17354
	0.53611	2.17096
	0.53889	2.16994
	0.54167	2.17029
	0.54444	2.16967
	0.54722	2.16952
	0.55	2.16979
	0.55278	2.16907
	0.55556	2.16983
	0.55833	2.16622
	0.56111	2.17958
	0.56389	2.19385
	0.56667	2.18955
	0.56944	2.18412
	0.57222	2.18207
	0.575	2.18038
	0.57778	2.17935
	0.58056	2.17891
	0.58333	2.17687
	0.58611	2.17545
	0.58889	2.17647
	0.59167	2.17624
	0.59444	2.17624
	0.59722	2.17646
	0.6	2.17489
	0.60278	2.17433
	0.60556	2.1741
	0.60833	2.17323
	0.61111	2.1725
	0.61389	2.17318
	0.61667	2.16771
	0.61944	2.18112
	0.62222	2.20088
	0.625	2.20147
	0.62778	2.18933
	0.63056	2.18742
	0.63333	2.1861
	0.63611	2.18553
	0.63889	2.18532
	0.64167	2.18445
	0.64444	2.18531
	0.64722	2.18662
	0.65	2.18484
	0.65278	2.18283
	0.65556	2.18167
	0.65833	2.18165
	0.66111	2.1815
	0.66389	2.18063
	0.66667	2.18127
	0.66944	2.1814
	0.67222	2.1798
	0.675	2.17726
	0.67778	2.17811
	0.68056	2.18045
	0.68333	2.17999
	0.68611	2.1782
	0.68889	2.17958
	0.69167	2.18136
	0.69444	2.17995
	0.69722	2.17994
	0.7	2.18044
	0.70278	2.17881
	0.70556	2.17872
	0.70833	2.17626
	0.71111	2.18841
	0.71389	2.19824
	0.71667	2.19311
	0.71944	2.18907
	0.72222	2.1857
	0.725	2.18397
	0.72778	2.18309
	0.73056	2.18268
	0.73333	2.18355
	0.73611	2.18428
	0.73889	2.18344
	0.74167	2.18253
	0.74444	2.18191
	0.74722	2.18087
	0.75	2.18187
	0.75278	2.18281
	0.75556	2.18125
	0.75833	2.17979
	0.76111	2.17932
	0.76389	2.17951
	0.76667	2.17864
	0.76944	2.17614
	0.77222	2.17518
	0.775	2.17558
	0.77778	2.17528
	0.78056	2.17503
	0.78333	2.1756
	0.78611	2.17547
	0.78889	2.17385
	0.79167	2.17351
	0.79444	2.17311
	0.79722	2.17223
	0.8	2.17232
	0.80278	2.17349
	0.80556	2.17372
	0.80833	2.17274
	0.81111	2.17359
	0.81389	2.17309
	0.81667	2.17025
	0.81944	2.16884
	0.82222	2.16792
	0.825	2.16802
	0.82778	2.16814
	0.83056	2.16782
	0.83333	2.16583
	0.83611	2.16556
	0.83889	2.16563
	0.84167	2.16493
	0.84444	2.16451
	0.84722	2.16347
	0.85	2.16307
	0.85278	2.16354
	0.85556	2.16428
	0.85833	2.16293
	0.86111	2.17968
	0.86389	2.18952
	0.86667	2.1807
	0.86944	2.17656
	0.87222	2.17402
	0.875	2.17324
	0.87778	2.17251
	0.88056	2.17198
	0.88333	2.17144
	0.88611	2.17054
	0.88889	2.16993
	0.89167	2.17072
	0.89444	2.17064
	0.89722	2.17133
	0.9	2.17305
	0.90278	2.17224
	0.90556	2.17034
	0.90833	2.1706
	0.91111	2.16842
	0.91389	2.18488
	0.91667	2.19919
	0.91944	2.19051
	0.92222	2.1868
	0.925	2.18367
	0.92778	2.18344
	0.93056	2.18312
	0.93333	2.18128
	0.93611	2.18073
	0.93889	2.18072
	0.94167	2.18035
	0.94444	2.17893
	0.94722	2.17962
	0.95	2.18065
	0.95278	2.17971
	0.95556	2.1764
	0.95833	2.17683
	0.96111	2.17884
	0.96389	2.17791
	0.96667	2.17736
	0.96944	2.17589
	0.97222	2.17553
	0.975	2.17748
	0.97778	2.17666
	0.98056	2.17406
	0.98333	2.17396
	0.98611	2.17407
	0.98889	2.17312
	0.99167	2.17267
	0.99444	2.17231
	0.99722	2.17251
	1	2.17295
	1.00278	2.17127
	1.00556	2.17165
	1.00833	2.18434
	1.01111	2.19148
	1.01389	2.18528
	1.01667	2.18355
	1.01944	2.18199
	1.02222	2.1804
	1.025	2.18189
	1.02778	2.18359
	1.03056	2.18154
	1.03333	2.18066
	1.03611	2.1802
	1.03889	2.17917
	1.04167	2.17956
	1.04444	2.1793
	1.04722	2.17775
	1.05	2.17617
	1.05278	2.17558
	1.05556	2.17521
	1.05833	2.17501
	1.06111	2.17471
	1.06389	2.17491
	1.06667	2.17593
	1.06944	2.17559
	1.07222	2.17632
	1.075	2.17716
	1.07778	2.17594
	1.08056	2.17445
	1.08333	2.17298
	1.08611	2.1724
	1.08889	2.17423
	1.09167	2.17482
	1.09444	2.17203
	1.09722	2.16995
	1.1	2.16915
	1.10278	2.16946
	1.10556	2.17026
	1.10833	2.17069
	1.11111	2.16962
	1.11389	2.16808
	1.11667	2.16873
	1.11944	2.17031
	1.12222	2.16935
	1.125	2.16763
	1.12778	2.16694
	1.13056	2.16661
	1.13333	2.16576
	1.13611	2.16552
	1.13889	2.16585
	1.14167	2.16499
	1.14444	2.16383
	1.14722	2.16348
	1.15	2.16181
	1.15278	2.16636
	1.15556	2.18179
	1.15833	2.18776
	1.16111	2.17803
	1.16389	2.17695
	1.16667	2.17433
	1.16944	2.17406
	1.17222	2.17457
	1.175	2.17365
	1.17778	2.17231
	1.18056	2.17142
	1.18333	2.17081
	1.18611	2.17029
	1.18889	2.16982
	1.19167	2.16855
	1.19444	2.1674
	1.19722	2.16766
	1.2	2.16693
	1.20278	2.1668
	1.20556	2.16819
	1.20833	2.16804
	1.21111	2.16718
	1.21389	2.16681
	1.21667	2.16496
	1.21944	2.1645
	1.22222	2.16516
	1.225	2.16659
	1.22778	2.16673
	1.23056	2.16622
	1.23333	2.16643
	1.23611	2.16721
	1.23889	2.16385
	1.24167	2.16097
	1.24444	2.16286
	1.24722	2.15807
	1.25	2.16996
	1.25278	2.19424
	1.25556	2.19565
	1.25833	2.1831
	1.26111	2.18138
	1.26389	2.17938
	1.26667	2.17737
	1.26944	2.17673
	1.27222	2.17591
	1.275	2.17707
	1.27778	2.17763
	1.28056	2.17652
	1.28333	2.17643
	1.28611	2.17441
	1.28889	2.17242
	1.29167	2.17282
	1.29444	2.17357
	1.29722	2.17316
	1.3	2.17024
	1.30278	2.17547
	1.30556	2.18669
	1.30833	2.18963
	1.31111	2.1825
	1.31389	2.18243
	1.31667	2.18044
	1.31944	2.17889
	1.32222	2.17834
	1.325	2.17877
	1.32778	2.1799
	1.33056	2.17944
	1.33333	2.17716
	1.33611	2.17611
	1.33889	2.17635
	1.34167	2.17564
	1.34444	2.1743
	1.34722	2.17424
	1.35	2.17518
	1.35278	2.17463
	1.35556	2.17417
	1.35833	2.17393
	1.36111	2.17329
	1.36389	2.17266
	1.36667	2.17187
	1.36944	2.17156
	1.37222	2.17402
	1.375	2.17423
	1.37778	2.17112
	1.38056	2.17239
	1.38333	2.17392
	1.38611	2.1721
	1.38889	2.17222
	1.39167	2.17283
	1.39444	2.17186
	1.39722	2.17122
	1.4	2.17113
	1.40278	2.16989
	1.40556	2.16959
	1.40833	2.16963
	1.41111	2.16851
	1.41389	2.16753
	1.41667	2.16679
	1.41944	2.16647
	1.42222	2.16687
	1.425	2.16551
	1.42778	2.16262
	1.43056	2.16451
	1.43333	2.16749
	1.43611	2.16626
	1.43889	2.1645
	1.44167	2.16349
	1.44444	2.16365
	1.44722	2.16258
	1.45	2.16641
	1.45278	2.1815
	1.45556	2.18623
	1.45833	2.17689
	1.46111	2.17558
	1.46389	2.17416
	1.46667	2.17295
	1.46944	2.17228
	1.47222	2.17088
	1.475	2.16907
	1.47778	2.16906
	1.48056	2.16833
	1.48333	2.16846
	1.48611	2.17068
	1.48889	2.17009
	1.49167	2.16803
	1.49444	2.16752
	1.49722	2.16721
	1.5	2.16645
	1.50278	2.16562
	1.50556	2.16556
	1.50833	2.16622
	1.51111	2.16645
	1.51389	2.1652
	1.51667	2.16393
	1.51944	2.16211
	1.52222	2.16024
	1.525	2.1605
	1.52778	2.16126
	1.53056	2.16043
	1.53333	2.15935
	1.53611	2.16023
	1.53889	2.16158
	1.54167	2.16073
	1.54444	2.15939
	1.54722	2.15959
	1.55	2.15952
	1.55278	2.15785
	1.55556	2.15714
	1.55833	2.15655
	1.56111	2.15566
	1.56389	2.15531
	1.56667	2.15446
	1.56944	2.15512
	1.57222	2.15689
	1.575	2.18055
	1.57778	2.19445
	1.58056	2.1819
	1.58333	2.17784
	1.58611	2.17562
	1.58889	2.17365
	1.59167	2.17385
	1.59444	2.17403
	1.59722	2.18285
	1.6	2.18865
	1.60278	2.18304
	1.60556	2.18135
	1.60833	2.17965
	1.61111	2.17891
	1.61389	2.17678
	1.61667	2.17487
	1.61944	2.17642
	1.62222	2.17783
	1.625	2.17687
	1.62778	2.17656
	1.63056	2.17651
	1.63333	2.17575
	1.63611	2.17501
	1.63889	2.17437
	1.64167	2.17479
	1.64444	2.17577
	1.64722	2.17526
	1.65	2.17471
	1.65278	2.17415
	1.65556	2.17256
	1.65833	2.17208
	1.66111	2.17196
	1.66389	2.17009
	1.66667	2.16914
	1.66944	2.16957
	1.67222	2.16939
	1.675	2.16875
	1.67778	2.17014
	1.68056	2.17147
	1.68333	2.17065
	1.68611	2.16883
	1.68889	2.16824
	1.69167	2.16726
	1.69444	2.1671
	1.69722	2.1676
	1.7	2.16757
	1.70278	2.16688
	1.70556	2.16558
	1.70833	2.16451
	1.71111	2.16304
	1.71389	2.16265
	1.71667	2.16335
	1.71944	2.16256
	1.72222	2.16239
	1.725	2.16242
	1.72778	2.16155
	1.73056	2.16173
	1.73333	2.16129
	1.73611	2.16142
	1.73889	2.1579
	1.74167	2.16814
	1.74444	2.17961
	1.74722	2.1781
	1.75	2.17258
	1.75278	2.17121
	1.75556	2.16976
	1.75833	2.16967
	1.76111	2.17045
	1.76389	2.1694
	1.76667	2.16793
	1.76944	2.16806
	1.77222	2.16921
	1.775	2.16941
	1.77778	2.16805
	1.78056	2.1675
	1.78333	2.16637
	1.78611	2.1654
	1.78889	2.16529
	1.79167	2.16545
	1.79444	2.16453
	1.79722	2.16337
	1.8	2.1641
	1.80278	2.16443
	1.80556	2.1617
	1.80833	2.1613
	1.81111	2.16169
	1.81389	2.16068
	1.81667	2.16016
	1.81944	2.16016
	1.82222	2.16069
	1.825	2.16009
	1.82778	2.15894
	1.83056	2.15872
	1.83333	2.15769
	1.83611	2.15615
	1.83889	2.15659
	1.84167	2.15648
	1.84444	2.15607
	1.84722	2.15752
	1.85	2.15792
	1.85278	2.15763
	1.85556	2.15785
	1.85833	2.15695
	1.86111	2.15607
	1.86389	2.15571
	1.86667	2.15502
	1.86944	2.15415
	1.87222	2.15388
	1.875	2.15381
	1.87778	2.15329
	1.88056	2.15297
	1.88333	2.15415
	1.88611	2.14922
	1.88889	2.15887
	1.89167	2.17543
	1.89444	2.17533
	1.89722	2.16761
	1.9	2.15984
	1.90278	2.16778
	1.90556	2.18733
	1.90833	2.18761
	1.91111	2.17923
	1.91389	2.17804
	1.91667	2.175
	1.91944	2.1745
	1.92222	2.17368
	1.925	2.1731
	1.92778	2.1732
	1.93056	2.17189
	1.93333	2.17143
	1.93611	2.17154
	1.93889	2.17074
	1.94167	2.17011
	1.94444	2.17025
	1.94722	2.16995
	1.95	2.1674
	1.95278	2.16613
	1.95556	2.16798
	1.95833	2.16802
	1.96111	2.16751
	1.96389	2.16717
	1.96667	2.16626
	1.96944	2.16627
	1.97222	2.16657
	1.975	2.16509
	1.97778	2.16431
	1.98056	2.16599
	1.98333	2.16788
	1.98611	2.16708
	1.98889	2.16547
	1.99167	2.16567
	1.99444	2.16503
	1.99722	2.16358
	2	2.16155
	2.00278	2.16175
	2.00556	2.16189
	2.00833	2.16182
	2.01111	2.16283
	2.01389	2.16273
	2.01667	2.16124
	2.01944	2.1604
	2.02222	2.16133
	2.025	2.16089
	2.02778	2.15962
	2.03056	2.15914
	2.03333	2.15612
	2.03611	2.15956
	2.03889	2.1752
	2.04167	2.1801
	2.04444	2.17078
	2.04722	2.16867
	2.05	2.1673
	2.05278	2.16668
	2.05556	2.16713
	2.05833	2.16644
	2.06111	2.16599
	2.06389	2.16654
	2.06667	2.16547
	2.06944	2.16257
	2.07222	2.16471
	2.075	2.18016
	2.07778	2.18213
	2.08056	2.16702
	2.08333	2.16667
	2.08611	2.1659
	2.08889	2.1652
	2.09167	2.16507
	2.09444	2.16322
	2.09722	2.16131
	2.1	2.15969
	2.10278	2.1589
	2.10556	2.15748
	2.10833	2.15647
	2.11111	2.15561
	2.11389	2.15501
	2.11667	2.15434
	2.11944	2.15376
	2.12222	2.15356
	2.125	2.15394
	2.12778	2.1531
	2.13056	2.15228
	2.13333	2.15191
	2.13611	2.15181
	2.13889	2.15169
	2.14167	2.15186
	2.14444	2.15216
	2.14722	2.15234
	2.15	2.15291
	2.15278	2.15332
	2.15556	2.15386
	2.15833	2.15413
	2.16111	2.1551
	2.16389	2.15472
	2.16667	2.15382
	2.16944	2.1535
	2.17222	2.15363
	2.175	2.15381
	2.17778	2.15411
	2.18056	2.15394
	2.18333	2.15378
	2.18611	2.15361
	2.18889	2.15352
	2.19167	2.15322
	2.19444	2.15305
	2.19722	2.15246
	2.2	2.15146
	2.20278	2.15006
	2.20556	2.1506
	2.20833	2.15028
	2.21111	2.14934
	2.21389	2.14817
	2.21667	2.14663
	2.21944	2.14549
	2.22222	2.14443
	2.225	2.14252
	2.22778	2.14089
	2.23056	2.13946
	2.23333	2.13824
	2.23611	2.13657
	2.23889	2.1356
	2.24167	2.13546
	2.24444	2.13549
	2.24722	2.13591
	2.25	2.13674
	2.25278	2.13778
	2.25556	2.13915
	2.25833	2.14094
	2.26111	2.14292
	2.26389	2.145
	2.26667	2.14624
	2.26944	2.14811
	2.27222	2.14981
	2.275	2.15196
	2.27778	2.15414
	2.28056	2.156
	2.28333	2.15794
	2.28611	2.15967
	2.28889	2.1614
	2.29167	2.16271
	2.29444	2.16384
	2.29722	2.16454
	2.3	2.16483
	2.30278	2.16428
	2.30556	2.16345
	2.30833	2.16309
	2.31111	2.16226
	2.31389	2.16116
	2.31667	2.15977
	2.31944	2.15798
	2.32222	2.15712
	2.325	2.15531
	2.32778	2.15344
	2.33056	2.15156
	2.33333	2.15002
	2.33611	2.14899
	2.33889	2.14772
	2.34167	2.14727
	2.34444	2.14803
	2.34722	2.14685
	2.35	2.14599
	2.35278	2.14536
	2.35556	2.14502
	2.35833	2.14478
	2.36111	2.14459
	2.36389	2.14458
	2.36667	2.14453
	2.36944	2.14488
	2.37222	2.14523
	2.375	2.14528
	2.37778	2.14569
	2.38056	2.14672
	2.38333	2.14757
	2.38611	2.14828
	2.38889	2.14888
	2.39167	2.14967
	2.39444	2.1503
	2.39722	2.15097
	2.4	2.15137
	2.40278	2.15185
	2.40556	2.15225
	2.40833	2.15251
	2.41111	2.1524
	2.41389	2.15199
	2.41667	2.15212
	2.41944	2.15165
	2.42222	2.151
	2.425	2.15037
	2.42778	2.14965
	2.43056	2.14875
	2.43333	2.14762
	2.43611	2.14645
	2.43889	2.14521
	2.44167	2.14432
	2.44444	2.14418
	2.44722	2.14319
	2.45	2.14166
	2.45278	2.14025
	2.45556	2.13908
	2.45833	2.13787
	2.46111	2.13705
	2.46389	2.13514
	2.46667	2.13375
	2.46944	2.13309
	2.47222	2.13337
	2.475	2.13276
	2.47778	2.1316
	2.48056	2.1305
	2.48333	2.12953
	2.48611	2.12868
	2.48889	2.12822
	2.49167	2.12861
	2.49444	2.12897
	2.49722	2.12927
	2.5	2.12996
	2.50278	2.13078
	2.50556	2.13194
	2.50833	2.13346
	2.51111	2.13499
	2.51389	2.13672
	2.51667	2.13858
	2.51944	2.14095
	2.52222	2.14306
	2.525	2.14508
	2.52778	2.14733
	2.53056	2.14955
	2.53333	2.15101
	2.53611	2.15244
	2.53889	2.15371
	2.54167	2.15476
	2.54444	2.15546
	2.54722	2.15575
	2.55	2.15588
	2.55278	2.15565
	2.55556	2.1559
	2.55833	2.15501
	2.56111	2.15433
	2.56389	2.15373
	2.56667	2.15396
	2.56944	2.15317
	2.57222	2.15188
	2.575	2.15065
	2.57778	2.14941
	2.58056	2.14833
	2.58333	2.14752
	2.58611	2.14548
	2.58889	2.14383
	2.59167	2.14245
	2.59444	2.14127
	2.59722	2.14035
	2.6	2.13967
	2.60278	2.13943
	2.60556	2.14005
	2.60833	2.14105
	2.61111	2.14176
	2.61389	2.14112
	2.61667	2.14071
	2.61944	2.14055
	2.62222	2.14064
	2.625	2.14071
	2.62778	2.14076
	2.63056	2.14135
	2.63333	2.14145
	2.63611	2.14172
	2.63889	2.14189
	2.64167	2.14203
	2.64444	2.14221
	2.64722	2.14199
	2.65	2.14191
	2.65278	2.14148
	2.65556	2.14127
	2.65833	2.14084
	2.66111	2.14057
	2.66389	2.14026
	2.66667	2.13976
	2.66944	2.13908
	2.67222	2.13816
	2.675	2.13747
	2.67778	2.13683
	2.68056	2.13745
	2.68333	2.1367
	2.68611	2.13527
	2.68889	2.13359
	2.69167	2.1321
	2.69444	2.13082
	2.69722	2.12965
	2.7	2.12921
	2.70278	2.12873
	2.70556	2.12924
	2.70833	2.12863
	2.71111	2.12823
	2.71389	2.12829
	2.71667	2.12813
	2.71944	2.12841
	2.72222	2.12849
	2.725	2.12883
	2.72778	2.12898
	2.73056	2.12909
	2.73333	2.12943
	2.73611	2.12966
	2.73889	2.13025
	2.74167	2.13095
	2.74444	2.13181
	2.74722	2.13207
	2.75	2.13232
	2.75278	2.13256
	2.75556	2.13273
	2.75833	2.13289
	2.76111	2.13252
	2.76389	2.13371
	2.76667	2.13306
	2.76944	2.13217
	2.77222	2.13028
	2.775	2.12865
	2.77778	2.12682
	2.78056	2.12523
	2.78333	2.12381
	2.78611	2.12202
	2.78889	2.12061
	2.79167	2.11899
	2.79444	2.11778
	2.79722	2.11672
	2.8	2.11581
	2.80278	2.11585
	2.80556	2.1157
	2.80833	2.11584
	2.81111	2.11645
	2.81389	2.11778
	2.81667	2.11976
	2.81944	2.12224
	2.82222	2.12286
	2.825	2.12374
	2.82778	2.12494
	2.83056	2.12639
	2.83333	2.12791
	2.83611	2.12954
	2.83889	2.13092
	2.84167	2.13207
	2.84444	2.13339
	2.84722	2.13483
	2.85	2.13618
	2.85278	2.13761
	2.85556	2.13879
	2.85833	2.13986
	2.86111	2.14037
	2.86389	2.14075
	2.86667	2.14061
	2.86944	2.14037
	2.87222	2.13985
	2.875	2.13906
	2.87778	2.13832
	2.88056	2.13701
	2.88333	2.13604
	2.88611	2.13498
	2.88889	2.13441
	2.89167	2.1339
	2.89444	2.13355
	2.89722	2.13355
	2.9	2.13387
	2.90278	2.13475
	2.90556	2.13319
	2.90833	2.13192
	2.91111	2.13069
	2.91389	2.13002
	2.91667	2.12905
	2.91944	2.12808
	2.92222	2.12711
	2.925	2.12669
	2.92778	2.12613
	2.93056	2.12508
	2.93333	2.12408
	2.93611	2.12303
	2.93889	2.12231
	2.94167	2.12172
	2.94444	2.12048
	2.94722	2.11949
	2.95	2.1191
	2.95278	2.11865
	2.95556	2.11851
	2.95833	2.11826
	2.96111	2.11808
	2.96389	2.11806
	2.96667	2.11817
	2.96944	2.11869
	2.97222	2.11925
	2.975	2.12019
	2.97778	2.1215
	2.98056	2.12246
	2.98333	2.12332
	2.98611	2.12408
	2.98889	2.12405
	2.99167	2.12415
	2.99444	2.1241
	2.99722	2.12376
	3	2.12347
	3.00278	2.12326
	3.00556	2.12331
	3.00833	2.12353
	3.01111	2.12388
	3.01389	2.1243
	3.01667	2.12504
	3.01944	2.12609
	3.02222	2.12758
	3.025	2.12887
	3.02778	2.13114
	3.03056	2.13337
	3.03333	2.1374
	3.03611	2.14053
	3.03889	2.14351
	3.04167	2.14613
	3.04444	2.14977
	3.04722	2.15255
	3.05	2.15551
	3.05278	2.15835
	3.05556	2.16125
	3.05833	2.1646
	3.06111	2.16842
	3.06389	2.17314
	3.06667	2.17695
	3.06944	2.18077
	3.07222	2.1848
	3.075	2.18878
	3.07778	2.19296
	3.08056	2.19682
	3.08333	2.20058
	3.08611	2.20446
	3.08889	2.20824
	3.09167	2.21187
	3.09444	2.2156
	3.09722	2.2191
	3.1	2.22304
	3.10278	2.22668
	3.10556	2.23043
	3.10833	2.2348
	3.11111	2.23926
	3.11389	2.24462
	3.11667	2.24997
	3.11944	2.25483
	3.12222	2.25955
	3.125	2.26373
	3.12778	2.26752
	3.13056	2.27137
	3.13333	2.27488
	3.13611	2.27798
	3.13889	2.28074
	3.14167	2.28319
	3.14444	2.28556
	3.14722	2.2876
	3.15	2.28954
	3.15278	2.29146
	3.15556	2.29343
	3.15833	2.29507
	3.16111	2.2967
	3.16389	2.29963
	3.16667	2.30306
	3.16944	2.30623
	3.17222	2.30996
	3.175	2.31166
	3.17778	2.31365
	3.18056	2.31569
	3.18333	2.31815
	3.18611	2.3196
	3.18889	2.32157
	3.19167	2.32346
	3.19444	2.32546
	3.19722	2.32806
	3.2	2.33084
	3.20278	2.33419
	3.20556	2.33758
	3.20833	2.34133
	3.21111	2.34486
	3.21389	2.34869
	3.21667	2.35278
	3.21944	2.35689
	3.22222	2.36105
	3.225	2.36545
	3.22778	2.36974
	3.23056	2.37416
	3.23333	2.37869
	3.23611	2.38336
	3.23889	2.38828
	3.24167	2.39242
	3.24444	2.39673
	3.24722	2.4008
	3.25	2.40459
	3.25278	2.40836
	3.25556	2.41173
	3.25833	2.41485
	3.26111	2.41799
	3.26389	2.42078
	3.26667	2.42347
	3.26944	2.42762
	3.27222	2.43012
	3.275	2.43194
	3.27778	2.43408
	3.28056	2.43493
	3.28333	2.43535
	3.28611	2.43555
	3.28889	2.43575
	3.29167	2.43645
	3.29444	2.43762
	3.29722	2.43962
	3.3	2.44245
	3.30278	2.44641
	3.30556	2.44952
	3.30833	2.45318
	3.31111	2.45696
	3.31389	2.46096
	3.31667	2.46511
	3.31944	2.46934
	3.32222	2.47417
	3.325	2.47932
	3.32778	2.48445
	3.33056	2.48979
	3.33333	2.49526
	3.33611	2.50084
	3.33889	2.50636
	3.34167	2.51222
	3.34444	2.51783
	3.34722	2.52314
	3.35	2.52821
	3.35278	2.53322
	3.35556	2.53801
	3.35833	2.54243
	3.36111	2.5467
	3.36389	2.55067
	3.36667	2.55418
	3.36944	2.55747
	3.37222	2.56047
	3.375	2.56451
	3.37778	2.56719
	3.38056	2.56894
	3.38333	2.56996
	3.38611	2.57096
	3.38889	2.57192
	3.39167	2.57296
	3.39444	2.57402
	3.39722	2.57526
	3.4	2.57706
	3.40278	2.57938
	3.40556	2.58272
	3.40833	2.58665
	3.41111	2.58912
	3.41389	2.59225
	3.41667	2.59556
	3.41944	2.59795
	3.42222	2.60079
	3.425	2.60391
	3.42778	2.60718
	3.43056	2.61094
	3.43333	2.61494
	3.43611	2.61906
	3.43889	2.62323
	3.44167	2.62738
	3.44444	2.63128
	3.44722	2.63559
	3.45	2.6395
	3.45278	2.64354
	3.45556	2.64738
	3.45833	2.65107
	3.46111	2.65479
	3.46389	2.65823
	3.46667	2.66154
	3.46944	2.66466
	3.47222	2.66845
	3.475	2.67119
	3.47778	2.67469
	3.48056	2.67661
	3.48333	2.67745
	3.48611	2.67787
	3.48889	2.67825
	3.49167	2.67835
	3.49444	2.67879
	3.49722	2.67941
	3.5	2.68037
	3.50278	2.68159
	3.50556	2.68354
	3.50833	2.68599
	3.51111	2.6893
	3.51389	2.69346
	3.51667	2.69665
	3.51944	2.70055
	3.52222	2.70478
	3.525	2.70968
	3.52778	2.71457
	3.53056	2.72002
	3.53333	2.72546
	3.53611	2.73107
	3.53889	2.73675
	3.54167	2.74258
	3.54444	2.74839
	3.54722	2.75378
	3.55	2.75926
	3.55278	2.76421
	3.55556	2.76911
	3.55833	2.77374
	3.56111	2.77835
	3.56389	2.78393
	3.56667	2.78809
	3.56944	2.79153
	3.57222	2.79428
	3.575	2.79655
	3.57778	2.79852
	3.58056	2.79959
	3.58333	2.8003
	3.58611	2.80069
	3.58889	2.80132
	3.59167	2.80234
	3.59444	2.80365
	3.59722	2.80475
	3.6	2.80592
	3.60278	2.80775
	3.60556	2.81015
	3.60833	2.81333
	3.61111	2.81749
	3.61389	2.82059
	3.61667	2.82486
	3.61944	2.82783
	3.62222	2.8315
	3.625	2.83554
	3.62778	2.83976
	3.63056	2.84372
	3.63333	2.84774
	3.63611	2.85182
	3.63889	2.85549
	3.64167	2.85944
	3.64444	2.86359
	3.64722	2.86728
	3.65	2.87117
	3.65278	2.87605
	3.65556	2.88017
	3.65833	2.88328
	3.66111	2.88556
	3.66389	2.88732
	3.66667	2.88888
	3.66944	2.89174
	3.67222	2.89326
	3.675	2.89425
	3.67778	2.89492
	3.68056	2.89538
	3.68333	2.89588
	3.68611	2.89698
	3.68889	2.89811
	3.69167	2.89948
	3.69444	2.90131
	3.69722	2.90356
	3.7	2.90695
	3.70278	2.91097
	3.70556	2.91413
	3.70833	2.91809
	3.71111	2.92239
	3.71389	2.92713
	3.71667	2.93215
	3.71944	2.93681
	3.72222	2.94221
	3.725	2.94808
	3.72778	2.95442
	3.73056	2.96097
	3.73333	2.96731
	3.73611	2.97484
	3.73889	2.98068
	3.74167	2.98589
	3.74444	2.99041
	3.74722	2.99468
	3.75	2.99821
	3.75278	3.00158
	3.75556	3.00528
	3.75833	3.00858
	3.76111	3.01186
	3.76389	3.01458
	3.76667	3.01699
	3.76944	3.01921
	3.77222	3.02122
	3.775	3.02312
	3.77778	3.02467
	3.78056	3.02656
	3.78333	3.0285
	3.78611	3.03119
	3.78889	3.03373
	3.79167	3.03661
	3.79444	3.03842
	3.79722	3.0403
	3.8	3.04261
	3.80278	3.04559
	3.80556	3.04905
	3.80833	3.0531
	3.81111	3.05562
	3.81389	3.05841
	3.81667	3.0613
	3.81944	3.06582
	3.82222	3.06931
	3.825	3.07212
	3.82778	3.07418
	3.83056	3.07637
	3.83333	3.07809
	3.83611	3.07952
	3.83889	3.08215
	3.84167	3.08374
	3.84444	3.08505
	3.84722	3.08585
	3.85	3.08634
	3.85278	3.08712
	3.85556	3.08834
	3.85833	3.08948
	3.86111	3.09177
	3.86389	3.09395
	3.86667	3.09647
	3.86944	3.09998
	3.87222	3.10387
	3.875	3.10842
	3.87778	3.11115
	3.88056	3.11458
	3.88333	3.1183
	3.88611	3.12248
	3.88889	3.12696
	3.89167	3.13152
	3.89444	3.13592
	3.89722	3.14212
	3.9	3.14689
	3.90278	3.15082
	3.90556	3.15466
	3.90833	3.15863
	3.91111	3.1622
	3.91389	3.1654
	3.91667	3.16838
	3.91944	3.17119
	3.92222	3.17404
	3.925	3.17636
	3.92778	3.17807
	3.93056	3.18012
	3.93333	3.18233
	3.93611	3.18435
	3.93889	3.18654
	3.94167	3.18916
	3.94444	3.19148
	3.94722	3.19386
	3.95	3.19636
	3.95278	3.19947
	3.95556	3.20327
	3.95833	3.20769
	3.96111	3.21041
	3.96389	3.21327
	3.96667	3.21682
	3.96944	3.22049
	3.97222	3.22402
	3.975	3.22953
	3.97778	3.23423
	3.98056	3.23644
	3.98333	3.2383
	3.98611	3.23975
	3.98889	3.24094
	3.99167	3.24353
	3.99444	3.24494
	3.99722	3.24538
	4	3.24571
	4.00278	3.24556
	4.00556	3.24546
	4.00833	3.24517
	4.01111	3.24501
	4.01389	3.24513
	4.01667	3.24572
	4.01944	3.24664
	4.02222	3.2478
	4.025	3.25019
	4.02778	3.2534
	4.03056	3.25735
	4.03333	3.26188
	4.03611	3.2676
	4.03889	3.27137
	4.04167	3.27594
	4.04444	3.28107
	4.04722	3.28624
	4.05	3.29282
	4.05278	3.29837
	4.05556	3.30363
	4.05833	3.30874
	4.06111	3.31332
	4.06389	3.31737
	4.06667	3.32173
	4.06944	3.32542
	4.07222	3.32863
	4.075	3.33198
	4.07778	3.33515
	4.08056	3.33809
	4.08333	3.34027
	4.08611	3.34255
	4.08889	3.34438
	4.09167	3.3462
	4.09444	3.3477
	4.09722	3.34884
	4.1	3.35028
	4.10278	3.35196
	4.10556	3.35416
	4.10833	3.35661
	4.11111	3.35963
	4.11389	3.36344
	4.11667	3.36537
	4.11944	3.36751
	4.12222	3.37177
	4.125	3.37456
	4.12778	3.37689
	4.13056	3.37956
	4.13333	3.38048
	4.13611	3.38147
	4.13889	3.38279
	4.14167	3.38453
	4.14444	3.3856
	4.14722	3.38649
	4.15	3.38771
	4.15278	3.38879
	4.15556	3.3921
	4.15833	3.39319
	4.16111	3.39359
	4.16389	3.39444
	4.16667	3.39478
	4.16944	3.39581
	4.17222	3.39664
	4.175	3.39822
	4.17778	3.40014
	4.18056	3.40273
	4.18333	3.40559
	4.18611	3.40912
	4.18889	3.4141
	4.19167	3.41757
	4.19444	3.42339
	4.19722	3.42834
	4.2	3.43271
	4.20278	3.43695
	4.20556	3.44137
	4.20833	3.44541
	4.21111	3.44966
	4.21389	3.45438
	4.21667	3.45853
	4.21944	3.46283
	4.22222	3.46711
	4.225	3.47126
	4.22778	3.47474
	4.23056	3.47798
	4.23333	3.48103
	4.23611	3.48408
	4.23889	3.48681
	4.24167	3.48974
	4.24444	3.49262
	4.24722	3.49539
	4.25	3.49822
	4.25278	3.50099
	4.25556	3.50435
	4.25833	3.50745
	4.26111	3.51067
	4.26389	3.51122
	4.26667	3.51368
	4.26944	3.51479
	4.27222	3.51532
	4.275	3.51567
	4.27778	3.51605
	4.28056	3.5166
	4.28333	3.51654
	4.28611	3.51678
	4.28889	3.51773
	4.29167	3.51958
	4.29444	3.52267
	4.29722	3.52273
	4.3	3.5237
	4.30278	3.52497
	4.30556	3.52614
	4.30833	3.53049
	4.31111	3.5324
	4.31389	3.53403
	4.31667	3.53521
	4.31944	3.53624
	4.32222	3.53758
	4.325	3.5394
	4.32778	3.54192
	4.33056	3.54501
	4.33333	3.54915
	4.33611	3.55345
	4.33889	3.55693
	4.34167	3.56012
	4.34444	3.56324
	4.34722	3.56617
	4.35	3.56946
	4.35278	3.57288
	4.35556	3.57641
	4.35833	3.58046
	4.36111	3.58425
	4.36389	3.58811
	4.36667	3.59214
	4.36944	3.59652
	4.37222	3.60074
	4.375	3.60466
	4.37778	3.60838
	4.38056	3.61208
	4.38333	3.61619
	4.38611	3.62015
	4.38889	3.62392
	4.39167	3.62778
	4.39444	3.63246
	4.39722	3.63587
	4.4	3.6398
	4.40278	3.64344
	4.40556	3.64869
	4.40833	3.65071
	4.41111	3.65221
	4.41389	3.65303
	4.41667	3.65334
	4.41944	3.65299
	4.42222	3.65207
	4.425	3.65101
	4.42778	3.65004
	4.43056	3.64941
	4.43333	3.64955
	4.43611	3.64994
	4.43889	3.65054
	4.44167	3.65165
	4.44444	3.65329
	4.44722	3.65625
	4.45	3.65592
	4.45278	3.65692
	4.45556	3.65809
	4.45833	3.65977
	4.46111	3.66505
	4.46389	3.66778
	4.46667	3.6699
	4.46944	3.67197
	4.47222	3.6752
	4.475	3.67832
	4.47778	3.67919
	4.48056	3.68024
	4.48333	3.6811
	4.48611	3.68227
	4.48889	3.68361
	4.49167	3.68528
	4.49444	3.68711
	4.49722	3.68879
	4.5	3.6904
	4.50278	3.69262
	4.50556	3.695
	4.50833	3.69763
	4.51111	3.7004
	4.51389	3.70314
	4.51667	3.70628
	4.51944	3.70948
	4.52222	3.7137
	4.525	3.71769
	4.52778	3.72187
	4.53056	3.72689
	4.53333	3.73236
	4.53611	3.73914
	4.53889	3.74489
	4.54167	3.74993
	4.54444	3.75546
	4.54722	3.75901
	4.55	3.76246
	4.55278	3.76534
	4.55556	3.7679
	4.55833	3.76969
	4.56111	3.77125
	4.56389	3.77238
	4.56667	3.77316
	4.56944	3.77397
	4.57222	3.7749
	4.575	3.77512
	4.57778	3.77487
	4.58056	3.77462
	4.58333	3.77387
	4.58611	3.77347
	4.58889	3.7735
	4.59167	3.77424
	4.59444	3.77584
	4.59722	3.77877
	4.6	3.78501
	4.60278	3.78559
	4.60556	3.78593
	4.60833	3.78901
	4.61111	3.7906
	4.61389	3.79035
	4.61667	3.79006
	4.61944	3.78944
	4.62222	3.78889
	4.625	3.78848
	4.62778	3.78869
	4.63056	3.78942
	4.63333	3.79026
	4.63611	3.79153
	4.63889	3.79333
	4.64167	3.79544
	4.64444	3.79783
	4.64722	3.80066
	4.65	3.80405
	4.65278	3.80747
	4.65556	3.81148
	4.65833	3.81583
	4.66111	3.8211
	4.66389	3.82774
	4.66667	3.83351
	4.66944	3.83903
	4.67222	3.84475
	4.675	3.85091
	4.67778	3.85463
	4.68056	3.85836
	4.68333	3.86191
	4.68611	3.86498
	4.68889	3.86831
	4.69167	3.87089
	4.69444	3.87316
	4.69722	3.87486
	4.7	3.87644
	4.70278	3.87751
	4.70556	3.8786
	4.70833	3.87928
	4.71111	3.87986
	4.71389	3.88077
	4.71667	3.88117
	4.71944	3.88123
	4.72222	3.88116
	4.725	3.88306
	4.72778	3.88428
	4.73056	3.88488
	4.73333	3.88573
	4.73611	3.8877
	4.73889	3.89095
	4.74167	3.89168
	4.74444	3.89329
	4.74722	3.89649
	4.75	3.89949
	4.75278	3.90085
	4.75556	3.90064
	4.75833	3.90032
	4.76111	3.89976
	4.76389	3.89918
	4.76667	3.89907
	4.76944	3.89889
	4.77222	3.89868
	4.775	3.89878
	4.77778	3.8988
	4.78056	3.89941
	4.78333	3.90065
	4.78611	3.90396
	4.78889	3.90661
	4.79167	3.90922
	4.79444	3.91227
	4.79722	3.91606
	4.8	3.92061
	4.80278	3.92559
	4.80556	3.92912
	4.80833	3.93293
	4.81111	3.93733
	4.81389	3.94194
	4.81667	3.9458
	4.81944	3.949
	4.82222	3.95232
	4.825	3.95551
	4.82778	3.95893
	4.83056	3.96176
	4.83333	3.96418
	4.83611	3.96601
	4.83889	3.96784
	4.84167	3.96892
	4.84444	3.97253
	4.84722	3.97355
	4.85	3.974
	4.85278	3.97407
	4.85556	3.97351
	4.85833	3.97351
	4.86111	3.97387
	4.86389	3.97487
	4.86667	3.97421
	4.86944	3.97354
	4.87222	3.97308
	4.875	3.97375
	4.87778	3.97476
	4.88056	3.97584
	4.88333	3.97983
	4.88611	3.98352
	4.88889	3.98719
	4.89167	3.98732
	4.89444	3.98737
	4.89722	3.9878
	4.9	3.988
	4.90278	3.98791
	4.90556	3.98943
	4.90833	3.99031
	4.91111	3.99077
	4.91389	3.99131
	4.91667	3.99208
	4.91944	3.994
	4.92222	3.99624
	4.925	3.99918
	4.92778	4.00059
	4.93056	4.00284
	4.93333	4.00573
	4.93611	4.00893
	4.93889	4.01185
	4.94167	4.01516
	4.94444	4.01846
	4.94722	4.02211
	4.95	4.02624
	4.95278	4.03009
	4.95556	4.03344
	4.95833	4.03693
	4.96111	4.04388
	4.96389	4.04801
	4.96667	4.05149
	4.96944	4.05425
	4.97222	4.05641
	4.975	4.05866
	4.97778	4.06177
	4.98056	4.06454
	4.98333	4.06826
	4.98611	4.06815
	4.98889	4.06837
	4.99167	4.06852
	4.99444	4.06864
	4.99722	4.06859
	5	4.06838
	5.00278	4.06865
	5.00556	4.06855
	5.00833	4.06887
	5.01111	4.06931
	5.01389	4.07312
	5.01667	4.07536
	5.01944	4.0773
	5.02222	4.08091
	5.025	4.08075
	5.02778	4.08017
	5.03056	4.08009
	5.03333	4.07964
	5.03611	4.07934
	5.03889	4.07951
	5.04167	4.08075
	5.04444	4.08291
	5.04722	4.08355
	5.05	4.08473
	5.05278	4.08609
	5.05556	4.08797
	5.05833	4.0902
	5.06111	4.09237
	5.06389	4.09499
	5.06667	4.09784
	5.06944	4.10155
	5.07222	4.10528
	5.075	4.10875
	5.07778	4.11414
	5.08056	4.11823
	5.08333	4.12161
	5.08611	4.12484
	5.08889	4.12836
	5.09167	4.13204
	5.09444	4.13666
	5.09722	4.14185
	5.1	4.1478
	5.10278	4.15025
	5.10556	4.15284
	5.10833	4.1547
	5.11111	4.15622
	5.11389	4.15803
	5.11667	4.15919
	5.11944	4.15943
	5.12222	4.15938
	5.125	4.15892
	5.12778	4.15835
	5.13056	4.15748
	5.13333	4.15671
	5.13611	4.15783
	5.13889	4.15779
	5.14167	4.15953
	5.14444	4.15941
	5.14722	4.15947
	5.15	4.1596
	5.15278	4.16095
	5.15556	4.15928
	5.15833	4.15832
	5.16111	4.15779
	5.16389	4.15647
	5.16667	4.15576
	5.16944	4.15586
	5.17222	4.15608
	5.175	4.15667
	5.17778	4.15767
	5.18056	4.15915
	5.18333	4.16038
	5.18611	4.1623
	5.18889	4.16493
	5.19167	4.16882
	5.19444	4.17236
	5.19722	4.17546
	5.2	4.17806
	5.20278	4.18068
	5.20556	4.18335
	5.20833	4.1865
	5.21111	4.19001
	5.21389	4.19452
	5.21667	4.2001
	5.21944	4.20271
	5.22222	4.20567
	5.225	4.20848
	5.22778	4.21123
	5.23056	4.21428
	5.23333	4.21703
	5.23611	4.21939
	5.23889	4.22144
	5.24167	4.22364
	5.24444	4.2242
	5.24722	4.22645
	5.25	4.22671
	5.25278	4.22599
	5.25556	4.22461
	5.25833	4.22237
	5.26111	4.22
	5.26389	4.22116
	5.26667	4.21918
	5.26944	4.21711
	5.27222	4.21606
	5.275	4.21609
	5.27778	4.21501
	5.28056	4.21565
	5.28333	4.21407
	5.28611	4.21325
	5.28889	4.21303
	5.29167	4.21351
	5.29444	4.21446
	5.29722	4.21592
	5.3	4.21756
	5.30278	4.22171
	5.30556	4.22508
	5.30833	4.22838
	5.31111	4.23211
	5.31389	4.23565
	5.31667	4.23987
	5.31944	4.24451
	5.32222	4.24975
	5.325	4.25554
	5.32778	4.26205
	5.33056	4.26926
	5.33333	4.27497
	5.33611	4.28003
	5.33889	4.2844
	5.34167	4.28846
	5.34444	4.29209
	5.34722	4.29504
	5.35	4.29761
	5.35278	4.30016
	5.35556	4.3039
	5.35833	4.30478
	5.36111	4.3046
	5.36389	4.30315
	5.36667	4.30089
	5.36944	4.29845
	5.37222	4.29597
	5.375	4.29385
	5.37778	4.29208
	5.38056	4.29115
	5.38333	4.29465
	5.38611	4.29546
	5.38889	4.29283
	5.39167	4.29124
	5.39444	4.29028
	5.39722	4.28934
	5.4	4.29035
	5.40278	4.29235
	5.40556	4.29108
	5.40833	4.29091
	5.41111	4.29171
	5.41389	4.29203
	5.41667	4.29228
	5.41944	4.29271
	5.42222	4.29327
	5.425	4.29447
	5.42778	4.29607
	5.43056	4.29858
	5.43333	4.30161
	5.43611	4.3055
	5.43889	4.31005
	5.44167	4.31589
	5.44444	4.32021
	5.44722	4.32476
	5.45	4.32958
	5.45278	4.33447
	5.45556	4.33951
	5.45833	4.34404
	5.46111	4.34812
	5.46389	4.35355
	5.46667	4.35757
	5.46944	4.36066
	5.47222	4.36252
	5.475	4.36347
	5.47778	4.36374
	5.48056	4.36352
	5.48333	4.36344
	5.48611	4.36278
	5.48889	4.36243
	5.49167	4.36315
	5.49444	4.36375
	5.49722	4.36157
	5.5	4.35945
	5.50278	4.36096
	5.50556	4.35947
	5.50833	4.35686
	5.51111	4.35469
	5.51389	4.353
	5.51667	4.3535
	5.51944	4.35382
	5.52222	4.35517
	5.525	4.35134
	5.52778	4.34893
	5.53056	4.34787
	5.53333	4.34722
	5.53611	4.34794
	5.53889	4.34922
	5.54167	4.35087
	5.54444	4.35412
	5.54722	4.35678
	5.55	4.3605
[truncated: 1,602 more rows]

## Sheet: Fig.2b
	Fig.2b Operando Co K-edge XAS spectra of S-CoOOH during OER under light.
	Photon energy (eV)	Normalized absorption (arb. units)
		Time = 0 h	Time = 3.33 h	Time = 6.67 h	Time = 10 h
	7589	0.00747	0.00608	0.00544	0.0057
	7592.99	0.0042	0.00361	0.00444	0.00548
	7596.99	0.00473	0.00405	0.00593	0.00363
	7600.99	0.00725	0.00231	0.00434	0.00564
	7604.98	-0.000741191	0.0024	0.00342	0.00335
	7609.01	-0.00219	0.00333	0.00165	0.00216
	7612.97	0.00109	0.00219	0.00129	0.00242
	7616.99	0.000837313	0.000847419	0.00235	0.00146
	7620.99	-0.00262	-0.00102	-0.000631256	-5.54253e-06
	7624.98	-0.00186	0.000645417	0.000310894	0.00133
	7629.02	0.000941144	3.13447e-05	-0.000994848	-0.000414906
	7632.99	0.00144	-0.000685154	-0.00218	0.00032948
	7637.01	0.000661909	-0.00164	-0.00255	-0.00198
	7640.98	-0.0017	-0.00214	-0.00233	-0.0024
	7645	-0.005	-0.00344	-0.00295	-0.00337
	7648.98	8.19617e-06	-0.00203	-0.00188	-0.00519
	7652.98	-0.00225	-0.00383	-0.00372	-0.0045
	7656.99	-0.00249	-0.00304	-0.00549	-0.00479
	7660.98	-0.00665	-0.00505	-0.00431	-0.00606
	7664.98	-0.00213	-0.00535	-0.00667	-0.00659
	7669	-0.00476	-0.00442	-0.00587	-0.00575
	7673.01	-0.00869	-0.0051	-0.00447	-0.00665
	7676.98	-0.0101	-0.00561	-0.00647	-0.00956
	7680.99	-0.00362	-0.00617	-0.00675	-0.00581
	7684.98	-0.00614	-0.00561	-0.00597	-0.00692
	7689.01	-0.00303	-0.00472	-0.00399	-0.00724
	7693	-0.00487	-0.00678	-0.00543	-0.00542
	7697	-0.00627	-0.00546	-0.00483	-0.00411
	7698.97	-0.00426	-0.0037	-0.00473	-0.0037
	7700.01	-0.00163	-0.00356	-0.00327	-0.00387
	7701	-0.000564938	-0.00272	-0.00425	-0.00371
	7701.99	-0.00147	-0.00216	-0.00264	-0.00222
	7702.99	-0.00106	-0.00117	-0.00209	-0.00146
	7703.98	-8.37774e-05	-0.00117	-0.000216123	-0.00060402
	7704.97	0.000442464	0.00124	0.000588238	0.00125
	7706	0.00427	0.00438	0.00276	0.00486
	7707.02	0.00615	0.00845	0.0106	0.00921
	7708	0.01713	0.01819	0.02048	0.02171
	7709.01	0.02757	0.02881	0.03107	0.0338
	7710	0.03561	0.03485	0.03713	0.03981
	7710.98	0.04181	0.04231	0.03905	0.04415
	7712.01	0.04104	0.0413	0.0421	0.04309
	7713	0.04587	0.04301	0.04568	0.04593
	7714.01	0.05221	0.05078	0.05502	0.05578
	7715	0.06962	0.06457	0.07195	0.07621
	7715.97	0.09144	0.09534	0.10362	0.10925
	7717	0.13097	0.13897	0.14776	0.14785
	7717.98	0.18568	0.19316	0.21202	0.22489
	7718.99	0.25218	0.26623	0.28738	0.29466
	7720.02	0.32884	0.34617	0.37341	0.39175
	7720.97	0.4232	0.44794	0.47116	0.50326
	7722.01	0.52543	0.5442	0.58636	0.61293
	7722.98	0.63718	0.66828	0.69358	0.74373
	7723.97	0.76275	0.78957	0.83368	0.86838
	7724.99	0.87629	0.92366	0.94806	1.0125
	7726.02	1.00711	1.04341	1.10873	1.15286
	7726.97	1.12375	1.16819	1.23536	1.29019
	7727.99	1.23932	1.2889	1.34936	1.40704
	7729.01	1.3173	1.3665	1.4253	1.49808
	7729.98	1.36186	1.41977	1.43717	1.51337
	7730.98	1.35386	1.38276	1.40206	1.44736
	7732	1.29414	1.31601	1.32437	1.3706
	7732.99	1.21898	1.2416	1.24037	1.29769
	7733.99	1.13684	1.14452	1.15437	1.21627
	7735.02	1.09285	1.10401	1.0872	1.15342
	7736.01	1.04786	1.08121	1.08083	1.14379
	7736.98	1.03444	1.06551	1.06213	1.12645
	7738.02	1.01735	1.05275	1.05921	1.12008
	7738.98	1.0074	1.04959	1.05536	1.11859
	7739.98	1.00765	1.03652	1.04465	1.10642
	7741	0.99893	1.02566	1.0384	1.0954
	7742.01	0.98618	1.02134	1.03699	1.11096
	7743	0.9916	1.04898	1.05417	1.11311
	7743.98	1.00139	1.04364	1.06158	1.10022
	7745	0.98778	1.05432	1.04165	1.09404
	7745.99	0.98977	1.04065	1.04126	1.091
	7746.98	0.96676	1.01135	1.01714	1.07086
	7747.99	0.93109	0.99852	1.00045	1.04954
	7749	0.92007	0.96612	0.96835	1.01983
	7749.98	0.87699	0.9254	0.93543	0.98122
	7750.98	0.85258	0.88389	0.9049	0.94814
	7752.01	0.83365	0.88792	0.88351	0.92179
	7753.01	0.80833	0.85044	0.8586	0.8884
	7753.98	0.78087	0.83219	0.82911	0.88613
	7755.02	0.75033	0.81385	0.82163	0.85833
	7755.98	0.747	0.7994	0.80548	0.84705
	7756.97	0.73585	0.77641	0.78738	0.83073
	7758	0.72092	0.78116	0.76614	0.8203
	7759	0.70807	0.76185	0.774	0.80599
	7761.01	0.7067	0.76452	0.77508	0.86092
	7762.99	0.69408	0.76071	0.76723	0.85857
	7764.98	0.70575	0.7679	0.78284	0.87921
	7766.98	0.72129	0.78791	0.8066	0.9063
	7769.02	0.73743	0.8134	0.83121	0.94051
	7770.99	0.75679	0.85698	0.85544	0.9715
	7772.98	0.77445	0.88392	0.8628	1.00024
	7774.98	0.80496	0.8909	0.89703	1.01986
	7777	0.82385	0.91956	0.92264	1.05291
	7779	0.83797	0.9144	0.9682	1.10172
	7780.97	0.87182	0.98506	0.99595	1.12239
	7783.01	0.89276	1.01656	1.02276	1.14418
	7785.01	0.89945	1.03895	1.02856	1.17596
	7787	0.90225	1.03935	1.03314	1.17632
	7788.97	0.87464	1.00129	1.03046	1.16671
	7790.98	0.87728	1.02277	1.03163	1.16145
	7793.02	0.86849	1.00458	1.00221	1.13572
	7794.98	0.84999	0.96709	0.97511	1.11833
	7797.01	0.82781	0.96245	0.98194	1.08385
	7798.98	0.81313	0.96346	0.96071	1.08002
	7801.03	0.80624	0.95993	0.95019	1.07513
	7802.99	0.78865	0.9454	0.94951	1.05552
	7805.01	0.77664	0.94832	0.9441	1.04796
	7806.98	0.77541	0.93653	0.93742	1.03891
	7809.02	0.76021	0.91979	0.93763	1.03728
	7811.01	0.74733	0.93027	0.9265	1.03974
	7813.01	0.73607	0.92855	0.93029	1.03102
	7814.98	0.74337	0.91406	0.91554	1.03016
	7816.98	0.72786	0.89886	0.92257	1.03759
	7818.99	0.72356	0.89883	0.92138	1.04287
	7820.98	0.71864	0.89598	0.89569	1.01895
	7823.03	0.71238	0.88847	0.91301	1.02565
	7825	0.70539	0.8817	0.90089	1.01605
	7827	0.69097	0.87741	0.89465	1.01094
	7828.98	0.69502	0.87502	0.89012	1.01525
	7831.01	0.68734	0.85613	0.89735	1.0083
	7832.97	0.67118	0.87459	0.89743	1.00001
	7834.97	0.66387	0.8843	0.88309	1.00883
	7836.98	0.64531	0.87595	0.88143	0.99778
	7839.01	0.6597	0.86938	0.89365	1.00927
	7840.98	0.64158	0.87824	0.86739	0.99382
	7842.98	0.63084	0.86814	0.87996	0.97962
	7844.99	0.62198	0.85683	0.87116	0.96601
	7846.98	0.60891	0.84803	0.85318	0.95098
	7849.01	0.59317	0.84114	0.84768	0.94425
	7850.99	0.58223	0.83029	0.83238	0.93454
	7853	0.575	0.82294	0.83384	0.91135
	7854.98	0.56971	0.82979	0.83006	0.94108
	7856.97	0.57093	0.82562	0.8244	0.94769
	7858.98	0.56333	0.82239	0.82828	0.94233
	7860.99	0.56011	0.82237	0.8235	0.94369
	7863	0.56896	0.84322	0.8448	0.94824
	7864.98	0.56174	0.82757	0.84481	0.96128
	7866.98	0.55922	0.84102	0.85162	0.96653
	7869.01	0.55668	0.84279	0.84759	0.9857
	7871.01	0.55274	0.85945	0.86757	0.97033
	7872.99	0.55102	0.85053	0.86623	0.98078
	7874.98	0.54487	0.84725	0.87642	0.98686
	7877	0.55292	0.85174	0.87822	0.95735
	7879	0.53664	0.85305	0.88632	0.99183
	7880.98	0.53233	0.86887	0.88131	0.99062
	7883.03	0.52936	0.86068	0.87939	1.00117
	7884.99	0.52014	0.86592	0.88735	1.00183
	7886.97	0.50656	0.87094	0.88309	0.99817
	7888.98	0.52255	0.85798	0.88608	1.00738
	7890.97	0.49508	0.86079	0.88666	1.00516
	7892.98	0.49492	0.86637	0.8572	0.98176
	7894.98	0.49011	0.85959	0.86456	0.98646
	7897.01	0.47952	0.85848	0.87891	0.98133
	7899.01	0.47525	0.8575	0.86535	0.98995
	7901.02	0.46169	0.84613	0.86004	0.96597
	7903	0.45251	0.83458	0.84045	0.96522
	7904.99	0.44399	0.82884	0.83866	0.95066
	7906.97	0.43526	0.81696	0.81688	0.94464
	7909.01	0.41627	0.81843	0.81984	0.91658
	7911.98	0.4076	0.79431	0.81106	0.90878
	7915.02	0.38688	0.78099	0.78924	0.8957
	7918.01	0.37889	0.77834	0.79619	0.88947
	7920.98	0.37151	0.76998	0.79346	0.89114
	7924.01	0.36217	0.77074	0.77948	0.88353
	7926.98	0.34704	0.78283	0.77868	0.88255
	7930.01	0.34211	0.7629	0.78084	0.86341
	7933.01	0.33175	0.76516	0.77099	0.87414
	7936.01	0.3201	0.7721	0.77881	0.87032
	7939.01	0.30789	0.76496	0.78072	0.88194
	7942	0.29864	0.75387	0.78924	0.87319
	7944.98	0.28865	0.76561	0.78865	0.85531
	7948.02	0.28123	0.75878	0.7743	0.86024
	7951	0.27398	0.76993	0.76365	0.86208
	7953.97	0.26703	0.76355	0.76929	0.86681
	7956.99	0.26027	0.75356	0.75752	0.86125
	7959.97	0.25216	0.75528	0.76319	0.85849
	7963.02	0.23998	0.76481	0.76107	0.86417
	7965.99	0.22957	0.74897	0.76227	0.8584
	7969	0.22619	0.75049	0.7633	0.86888
	7972	0.20956	0.74215	0.75224	0.85844
	7974.97	0.20374	0.74251	0.75044	0.85612
	7977.98	0.19464	0.72915	0.73986	0.86417
	7981	0.18425	0.72851	0.73132	0.85076
	7984	0.18181	0.71545	0.7266	0.83938
	7986.97	0.17378	0.71726	0.71976	0.83074
	7989.97	0.17265	0.70984	0.71977	0.82881
	7993	0.15625	0.70725	0.7248	0.81956
	7995.98	0.15501	0.69779	0.71553	0.79778
	7998.98	0.14742	0.69719	0.70734	0.81341
	8002.02	0.13645	0.68764	0.71785	0.8228
	8004.99	0.13512	0.68319	0.69604	0.8074
	8007.98	0.12483	0.66276	0.70403	0.79964
	8010.99	0.12279	0.67227	0.69844	0.79517
	8013.99	0.11175	0.67084	0.68575	0.80275
	8016.97	0.10494	0.677	0.68435	0.79733
	8020.02	0.09961	0.6647	0.67955	0.78716
	8023.01	0.09861	0.66398	0.68507	0.77918
	8026.01	0.09347	0.65527	0.68221	0.78666
	8029.01	0.0851	0.64953	0.67522	0.77259
	8031.99	0.08182	0.643	0.67872	0.7756
	8034.98	0.07772	0.65081	0.6694	0.76102
	8037.98	0.0693	0.64046	0.66386	0.76869
	8040.98	0.07099	0.6412	0.66292	0.77181
	8044	0.06293	0.63289	0.66714	0.76906
	8046.99	0.05866	0.63175	0.65609	0.76129
	8049.98	0.05317	0.62574	0.65138	0.75425
	8052.97	0.04752	0.61745	0.64588	0.74797
	8056	0.04333	0.61773	0.63127	0.72483
	8058.99	0.0378	0.61077	0.62201	0.73306
	8061.98	0.03345	0.60189	0.62325	0.71417
	8064.98	0.03255	0.59548	0.6068	0.70364
	8067.98	0.02808	0.59241	0.61797	0.70082
	8071.01	0.02366	0.58413	0.60793	0.70172
	8074	0.01837	0.56515	0.59424	0.68722
	8077.01	0.01565	0.56478	0.59113	0.68065
	8080.01	0.01212	0.56678	0.57653	0.67859
	8082.97	0.01092	0.55566	0.58104	0.67419
	8085.98	0.00728	0.55417	0.57562	0.65714
	8089.03	0.0029	0.5635	0.56568	0.64866
	8092	0.00396	0.54994	0.56566	0.65305
	8094.98	-0.00222	0.55241	0.55221	0.65212
	8097.98	-0.00223	0.54613	0.54471	0.64256
	8100.97	-0.00634	0.54482	0.53577	0.63307
	8103.97	-0.00615	0.5368	0.54216	0.63764
	8106.97	-0.01239	0.5341	0.53599	0.62215
	8108.98	-0.01388	0.53094	0.53517	0.61672
	8113.02	-0.01433	0.53503	0.52779	0.61653
	8116.97	-0.0182	0.51915	0.51613	0.60839
	8120.97	-0.02075	0.5239	0.51876	0.61928
	8124.99	-0.02213	0.5178	0.51404	0.59617
	8128.98	-0.0261	0.50942	0.51436	0.59614
	8133.03	-0.02719	0.57262	0.51259	0.59344
	8137	-0.03186	0.55659	0.4937	0.57736
	8140.97	-0.0326	0.56086	0.48865	0.5797
	8145.01	-0.03578	0.55759	0.46959	0.55883
	8148.97	-0.03838	0.54224	0.46202	0.55217
	8153.03	-0.04062	0.54031	0.46115	0.55202
	8157.01	-0.04233	0.52952	0.45574	0.52897
	8161	-0.04404	0.51819	0.44809	0.52489
	8164.99	-0.04403	0.51753	0.43498	0.52109
	8169	-0.04783	0.50831	0.42757	0.50307
	8173.02	-0.0497	0.49631	0.42408	0.50375
	8177	-0.05081	0.48873	0.4148	0.49545
	8180.97	-0.05266	0.4833	0.40291	0.47715
	8185	-0.05446	0.47677	0.39401	0.4791
	8189	-0.05453	0.45806	0.38213	0.46706
	8193	-0.05621	0.45625	0.37266	0.45499
	8196.97	-0.05792	0.45186	0.37629	0.45366
	8200.98	-0.05786	0.44251	0.37457	0.42859
	8204.99	-0.06094	0.43208	0.36532	0.43509

## Sheet: Fig.2c
	Fig.2c Electrochemical curve for operando Co K-edge XAS measurements in the dark, recorded during the chronoamperometry (CA) process at four selected points: Dark a, Dark b, Dark c, and Dark d.
	Time (h)	J (mA cm-2)
	0.00028	2.21674
	0.00056	2.21639
	0.00083	2.21739
	0.00111	2.21556
	0.00139	2.21722
	0.00167	2.21744
	0.00194	2.2179
	0.00222	2.21863
	0.0025	2.21864
	0.00278	2.22033
	0.00306	2.21868
	0.00333	2.21596
	0.00361	2.21967
	0.00389	2.21619
	0.00417	2.21496
	0.00444	2.2135
	0.00472	2.21603
	0.005	2.21635
	0.00528	2.21652
	0.00556	2.21472
	0.00583	2.21327
	0.00611	2.21429
	0.00639	2.21229
	0.00667	2.21181
	0.00694	2.21192
	0.00722	2.21394
	0.0075	2.21252
	0.00778	2.21026
	0.00806	2.209
	0.00833	2.20831
	0.00861	2.21258
	0.00889	2.20962
	0.00917	2.2102
	0.00944	2.21112
	0.00972	2.21159
	0.01	2.21317
	0.01028	2.21519
	0.01056	2.21123
	0.01083	2.20981
	0.01111	2.21269
	0.01139	2.21074
	0.01167	2.21114
	0.01194	2.21144
	0.01222	2.20998
	0.0125	2.20963
	0.01278	2.21185
	0.01306	2.21149
	0.01333	2.21175
	0.01361	2.20932
	0.01389	2.20967
	0.01417	2.21111
	0.01444	2.21063
	0.01472	2.20952
	0.015	2.20806
	0.01528	2.20765
	0.01556	2.20866
	0.01583	2.20827
	0.01611	2.20837
	0.01639	2.21016
	0.01667	2.20634
	0.01694	2.20879
	0.01722	2.20949
	0.0175	2.20663
	0.01778	2.20794
	0.01806	2.21036
	0.01833	2.2077
	0.01861	2.20886
	0.01889	2.20969
	0.01917	2.2066
	0.01944	2.20766
	0.01972	2.20731
	0.02	2.20574
	0.02028	2.20582
	0.02056	2.20682
	0.02083	2.20392
	0.02111	2.20603
	0.02139	2.20848
	0.02167	2.2057
	0.02194	2.20787
	0.02222	2.20505
	0.0225	2.20618
	0.02278	2.20479
	0.02306	2.20517
	0.02333	2.20663
	0.02361	2.20365
	0.02389	2.24859
	0.02417	2.24117
	0.02444	2.239
	0.02472	2.23869
	0.025	2.23378
	0.02528	2.23628
	0.02556	2.23615
	0.02583	2.23482
	0.02611	2.23383
	0.02639	2.23206
	0.02667	2.23169
	0.02694	2.23088
	0.02722	2.23155
	0.0275	2.22631
	0.02778	2.2305
	0.02806	2.22797
	0.02833	2.22744
	0.02861	2.22723
	0.02889	2.22468
	0.02917	2.22627
	0.02944	2.22711
	0.02972	2.22498
	0.03	2.22543
	0.03028	2.22377
	0.03056	2.22531
	0.03083	2.22172
	0.03111	2.2224
	0.03139	2.22184
	0.03167	2.21996
	0.03194	2.22249
	0.03222	2.21919
	0.0325	2.21873
	0.03278	2.22589
	0.03306	2.22897
	0.03333	2.22722
	0.03361	2.22615
	0.03389	2.22387
	0.03417	2.22274
	0.03444	2.22628
	0.03472	2.22537
	0.035	2.22693
	0.03528	2.22484
	0.03556	2.2258
	0.03583	2.22395
	0.03611	2.22637
	0.03639	2.22306
	0.03667	2.22121
	0.03694	2.2217
	0.03722	2.22132
	0.0375	2.22038
	0.03778	2.22108
	0.03806	2.22102
	0.03833	2.22158
	0.03861	2.22066
	0.03889	2.2221
	0.03917	2.221
	0.03944	2.21876
	0.03972	2.2198
	0.04	2.22137
	0.04028	2.22305
	0.04056	2.21886
	0.04083	2.22079
	0.04111	2.21836
	0.04139	2.2201
	0.04167	2.21775
	0.04194	2.21826
	0.04222	2.21872
	0.0425	2.21758
	0.04278	2.21691
	0.04306	2.2163
	0.04333	2.21648
	0.04361	2.21544
	0.04389	2.21728
	0.04417	2.21736
	0.04444	2.21546
	0.04472	2.21948
	0.045	2.21873
	0.04528	2.21753
	0.04556	2.21608
	0.04583	2.2195
	0.04611	2.21818
	0.04639	2.21634
	0.04667	2.21585
	0.04694	2.21593
	0.04722	2.21869
	0.0475	2.21733
	0.04778	2.21647
	0.04806	2.21644
	0.04833	2.21663
	0.04861	2.21813
	0.04889	2.21708
	0.04917	2.21465
	0.04944	2.2157
	0.04972	2.21314
	0.05	2.21631
	0.05028	2.21507
	0.05056	2.21585
	0.05083	2.21725
	0.05111	2.21659
	0.05139	2.21624
	0.05167	2.21569
	0.05194	2.21237
	0.05222	2.21248
	0.0525	2.21002
	0.05278	2.21273
	0.05306	2.21616
	0.05333	2.21425
	0.05361	2.21473
	0.05389	2.21482
	0.05417	2.23091
	0.05444	2.23274
	0.05472	2.22968
	0.055	2.22822
	0.05528	2.22903
	0.05556	2.22815
	0.05583	2.2277
	0.05611	2.2256
	0.05639	2.2253
	0.05667	2.22662
	0.05694	2.22542
	0.05722	2.22213
	0.0575	2.22351
	0.05778	2.22415
	0.05806	2.22348
	0.05833	2.22614
	0.05861	2.22573
	0.05889	2.22628
	0.05917	2.22515
	0.05944	2.22471
	0.05972	2.22477
	0.06	2.22726
	0.06028	2.22695
	0.06056	2.22297
	0.06083	2.2234
	0.06111	2.21908
	0.06139	2.21538
	0.06167	2.22084
	0.06194	2.23096
	0.06222	2.2341
	0.0625	2.23276
	0.06278	2.23049
	0.06306	2.22807
	0.06333	2.22635
	0.06361	2.22955
	0.06389	2.22739
	0.06417	2.2277
	0.06444	2.2273
	0.06472	2.22393
	0.065	2.22495
	0.06528	2.22325
	0.06556	2.22638
	0.06583	2.22623
	0.06611	2.22543
	0.06639	2.22573
	0.06667	2.22147
	0.06694	2.22377
	0.06722	2.22359
	0.0675	2.22491
	0.06778	2.22372
	0.06806	2.22159
	0.06833	2.22335
	0.06861	2.22327
	0.06889	2.22297
	0.06917	2.2238
	0.06944	2.22341
	0.06972	2.22191
	0.07	2.22313
	0.07028	2.22543
	0.07056	2.22254
	0.07083	2.22136
	0.07111	2.21937
	0.07139	2.22212
	0.07167	2.21736
	0.07194	2.22225
	0.07222	2.22457
	0.0725	2.22213
	0.07278	2.22068
	0.07306	2.22207
	0.07333	2.22067
	0.07361	2.21876
	0.07389	2.22195
	0.07417	2.22039
	0.07444	2.21925
	0.07472	2.22372
	0.075	2.22164
	0.07528	2.2205
	0.07556	2.2175
	0.07583	2.21836
	0.07611	2.2175
	0.07639	2.21919
	0.07667	2.22065
	0.07694	2.21732
	0.07722	2.21723
	0.0775	2.21975
	0.07778	2.21926
	0.07806	2.21852
	0.07833	2.21899
	0.07861	2.21774
	0.07889	2.21838
	0.07917	2.21745
	0.07944	2.22399
	0.07972	2.22152
	0.08	2.22285
	0.08028	2.21763
	0.08056	2.21868
	0.08083	2.21911
	0.08111	2.22073
	0.08139	2.21748
	0.08167	2.21893
	0.08194	2.2193
	0.08222	2.21651
	0.0825	2.21422
	0.08278	2.2176
	0.08306	2.21989
	0.08333	2.21769
	0.08361	2.21563
	0.08389	2.21805
	0.08417	2.2206
	0.08444	2.21818
	0.08472	2.21567
	0.085	2.21716
	0.08528	2.21775
	0.08556	2.2189
	0.08583	2.2164
	0.08611	2.21822
	0.08639	2.21709
	0.08667	2.21769
	0.08694	2.21697
	0.08722	2.21553
	0.0875	2.21728
	0.08778	2.21711
	0.08806	2.21521
	0.08833	2.2143
	0.08861	2.21674
	0.08889	2.21605
	0.08917	2.21427
	0.08944	2.21297
	0.08972	2.21278
	0.09	2.21363
	0.09028	2.21561
	0.09056	2.21413
	0.09083	2.21262
	0.09111	2.21362
	0.09139	2.21397
	0.09167	2.21563
	0.09194	2.21482
	0.09222	2.21447
	0.0925	2.21773
	0.09278	2.21384
	0.09306	2.21399
	0.09333	2.21466
	0.09361	2.21323
	0.09389	2.21275
	0.09417	2.21475
	0.09444	2.21588
	0.09472	2.21428
	0.095	2.21457
	0.09528	2.21244
	0.09556	2.21109
	0.09583	2.21478
	0.09611	2.21255
	0.09639	2.21103
	0.09667	2.21463
	0.09694	2.21437
	0.09722	2.21193
	0.0975	2.21341
	0.09778	2.21606
	0.09806	2.21962
	0.09833	2.21798
	0.09861	2.21493
	0.09889	2.2142
	0.09917	2.21159
	0.09944	2.21292
	0.09972	2.21372
	0.1	2.21298
	0.10028	2.21329
	0.10056	2.21109
	0.10083	2.21423
	0.10111	2.21338
	0.10139	2.21517
	0.10167	2.21558
	0.10194	2.21435
	0.10222	2.21433
	0.1025	2.21208
	0.10278	2.21288
	0.10306	2.21605
	0.10333	2.2135
	0.10361	2.22142
	0.10389	2.21651
	0.10417	2.21695
	0.10444	2.21578
	0.10472	2.21589
	0.105	2.21718
	0.10528	2.21639
	0.10556	2.21284
	0.10583	2.21407
	0.10611	2.21259
	0.10639	2.21353
	0.10667	2.21271
	0.10694	2.21353
	0.10722	2.21197
	0.1075	2.21221
	0.10778	2.21189
	0.10806	2.21229
	0.10833	2.21199
	0.10861	2.21151
	0.10889	2.21058
	0.10917	2.21049
	0.10944	2.2091
	0.10972	2.21151
	0.11	2.21126
	0.11028	2.21078
	0.11056	2.20762
	0.11083	2.20834
	0.11111	2.20757
	0.11139	2.20833
	0.11167	2.20932
	0.11194	2.20658
	0.11222	2.20881
	0.1125	2.21086
	0.11278	2.20603
	0.11306	2.2089
	0.11333	2.20601
	0.11361	2.20697
	0.11389	2.20773
	0.11417	2.20755
	0.11444	2.20589
	0.11472	2.20676
	0.115	2.20426
	0.11528	2.20657
	0.11556	2.20643
	0.11583	2.20742
	0.11611	2.20376
	0.11639	2.20618
	0.11667	2.20368
	0.11694	2.20246
	0.11722	2.2042
	0.1175	2.20433
	0.11778	2.20605
	0.11806	2.205
	0.11833	2.20435
	0.11861	2.20677
	0.11889	2.2056
	0.11917	2.20609
	0.11944	2.20411
	0.11972	2.20482
	0.12	2.20469
	0.12028	2.20348
	0.12056	2.20483
	0.12083	2.20488
	0.12111	2.20413
	0.12139	2.20578
	0.12167	2.20334
	0.12194	2.20402
	0.12222	2.20402
	0.1225	2.20219
	0.12278	2.20277
	0.12306	2.20032
	0.12333	2.2013
	0.12361	2.20183
	0.12389	2.20274
	0.12417	2.19995
	0.12444	2.20269
	0.12472	2.20212
	0.125	2.20516
	0.12528	2.20036
	0.12556	2.20192
	0.12583	2.2007
	0.12611	2.20377
	0.12639	2.20289
	0.12667	2.20502
	0.12694	2.2049
	0.12722	2.20164
	0.1275	2.20473
	0.12778	2.20327
	0.12806	2.20243
	0.12833	2.20077
	0.12861	2.1987
	0.12889	2.20288
	0.12917	2.20198
	0.12944	2.19991
	0.12972	2.20197
	0.13	2.20025
	0.13028	2.20095
	0.13056	2.20308
	0.13083	2.20189
	0.13111	2.20098
	0.13139	2.20281
	0.13167	2.20345
	0.13194	2.19966
	0.13222	2.20406
	0.1325	2.20085
	0.13278	2.20169
	0.13306	2.20092
	0.13333	2.20111
	0.13361	2.20027
	0.13389	2.2028
	0.13417	2.19928
	0.13444	2.20247
	0.13472	2.20168
	0.135	2.20225
	0.13528	2.19934
	0.13556	2.20141
	0.13583	2.20041
	0.13611	2.20105
	0.13639	2.1987
	0.13667	2.20054
	0.13694	2.19885
	0.13722	2.20004
	0.1375	2.19955
	0.13778	2.19659
	0.13806	2.19858
	0.13833	2.1984
	0.13861	2.1972
	0.13889	2.198
	0.13917	2.19933
	0.13944	2.19911
	0.13972	2.19878
	0.14	2.20116
	0.14028	2.19838
	0.14056	2.19743
	0.14083	2.1969
	0.14111	2.19862
	0.14139	2.19732
	0.14167	2.19693
	0.14194	2.19317
	0.14222	2.19701
	0.1425	2.19213
	0.14278	2.19157
	0.14306	2.19225
	0.14333	2.19265
	0.14361	2.19175
	0.14389	2.19275
	0.14417	2.19277
	0.14444	2.19402
	0.14472	2.18899
	0.145	2.19459
	0.14528	2.19566
	0.14556	2.19671
	0.14583	2.19424
	0.14611	2.19435
	0.14639	2.19304
	0.14667	2.19121
	0.14694	2.19274
	0.14722	2.19294
	0.1475	2.19332
	0.14778	2.19417
	0.14806	2.18953
	0.14833	2.19254
	0.14861	2.19459
	0.14889	2.19171
	0.14917	2.19386
	0.14944	2.19391
	0.14972	2.1939
	0.15	2.19504
	0.15028	2.19208
	0.15056	2.19248
	0.15083	2.19408
	0.15111	2.19482
	0.15139	2.19591
	0.15167	2.19458
	0.15194	2.19443
	0.15222	2.19518
	0.1525	2.19602
	0.15278	2.19372
	0.15306	2.19167
	0.15333	2.19324
	0.15361	2.19366
	0.15389	2.19598
	0.15417	2.19672
	0.15444	2.20296
	0.15472	2.19978
	0.155	2.20019
	0.15528	2.19815
	0.15556	2.19719
	0.15583	2.19907
	0.15611	2.19753
	0.15639	2.19782
	0.15667	2.19514
	0.15694	2.19433
	0.15722	2.19687
	0.1575	2.19637
	0.15778	2.1953
	0.15806	2.20989
	0.15833	2.21146
	0.15861	2.20989
	0.15889	2.20731
	0.15917	2.20603
	0.15944	2.20364
	0.15972	2.20537
	0.16	2.204
	0.16028	2.20391
	0.16056	2.20437
	0.16083	2.20133
	0.16111	2.2016
	0.16139	2.20011
	0.16167	2.20453
	0.16194	2.20216
	0.16222	2.19976
	0.1625	2.20052
	0.16278	2.2001
	0.16306	2.2005
	0.16333	2.20328
	0.16361	2.20031
	0.16389	2.20172
	0.16417	2.20209
	0.16444	2.20001
	0.16472	2.20069
	0.165	2.1972
	0.16528	2.19813
	0.16556	2.20048
	0.16583	2.1992
	0.16611	2.20081
	0.16639	2.19807
	0.16667	2.20028
	0.16694	2.19639
	0.16722	2.19857
	0.1675	2.19726
	0.16778	2.19562
	0.16806	2.19646
	0.16833	2.19778
	0.16861	2.19623
	0.16889	2.19601
	0.16917	2.19595
	0.16944	2.19959
	0.16972	2.19596
	0.17	2.19589
	0.17028	2.19661
	0.17056	2.19878
	0.17083	2.19597
	0.17111	2.19352
	0.17139	2.19444
	0.17167	2.19947
	0.17194	2.19666
	0.17222	2.20045
	0.1725	2.20306
	0.17278	2.19969
	0.17306	2.19803
	0.17333	2.1984
	0.17361	2.1984
	0.17389	2.19877
	0.17417	2.1932
	0.17444	2.19808
	0.17472	2.19755
	0.175	2.1945
	0.17528	2.19591
	0.17556	2.1934
	0.17583	2.19384
	0.17611	2.19521
	0.17639	2.19699
	0.17667	2.19768
	0.17694	2.1969
	0.17722	2.19772
	0.1775	2.19649
	0.17778	2.19728
	0.17806	2.19397
	0.17833	2.19587
	0.17861	2.19796
	0.17889	2.19548
	0.17917	2.19645
	0.17944	2.19844
	0.17972	2.19495
	0.18	2.19562
	0.18028	2.1972
	0.18056	2.1947
	0.18083	2.19914
	0.18111	2.19826
	0.18139	2.19755
	0.18167	2.20131
	0.18194	2.19723
	0.18222	2.19721
	0.1825	2.19805
	0.18278	2.19767
	0.18306	2.19623
	0.18333	2.19606
	0.18361	2.19777
	0.18389	2.19643
	0.18417	2.19482
	0.18444	2.19575
	0.18472	2.19494
	0.185	2.19219
	0.18528	2.19715
	0.18556	2.19466
	0.18583	2.19506
	0.18611	2.19582
	0.18639	2.19136
	0.18667	2.1917
	0.18694	2.19318
	0.18722	2.19247
	0.1875	2.19192
	0.18778	2.19322
	0.18806	2.19207
	0.18833	2.19404
	0.18861	2.19254
	0.18889	2.1923
	0.18917	2.19305
	0.18944	2.19135
	0.18972	2.19406
	0.19	2.19484
	0.19028	2.19342
	0.19056	2.1904
	0.19083	2.19307
	0.19111	2.19183
	0.19139	2.19216
	0.19167	2.19275
	0.19194	2.19046
	0.19222	2.19022
	0.1925	2.19217
	0.19278	2.19321
	0.19306	2.19334
	0.19333	2.19295
	0.19361	2.1922
	0.19389	2.1927
	0.19417	2.19486
	0.19444	2.19282
	0.19472	2.18898
	0.195	2.19114
	0.19528	2.19185
	0.19556	2.19156
	0.19583	2.19046
	0.19611	2.19194
	0.19639	2.18843
	0.19667	2.19001
	0.19694	2.19148
	0.19722	2.18704
	0.1975	2.18975
	0.19778	2.18635
	0.19806	2.18898
	0.19833	2.18959
	0.19861	2.18948
	0.19889	2.18909
	0.19917	2.18942
	0.19944	2.18685
	0.19972	2.1887
	0.2	2.18849
	0.20028	2.1881
	0.20056	2.18724
	0.20083	2.1866
	0.20111	2.18973
	0.20139	2.18793
	0.20167	2.18533
	0.20194	2.18923
	0.20222	2.18741
	0.2025	2.18908
	0.20278	2.18646
	0.20306	2.18798
	0.20333	2.1884
	0.20361	2.18531
	0.20389	2.18431
	0.20417	2.18519
	0.20444	2.18389
	0.20472	2.18456
	0.205	2.18486
	0.20528	2.18167
	0.20556	2.18393
	0.20583	2.18191
	0.20611	2.18243
	0.20639	2.18174
	0.20667	2.18226
	0.20694	2.18309
	0.20722	2.1836
	0.2075	2.18115
	0.20778	2.17846
	0.20806	2.17812
	0.20833	2.18155
	0.20861	2.18306
	0.20889	2.18203
	0.20917	2.17961
	0.20944	2.17894
	0.20972	2.18047
	0.21	2.17922
	0.21028	2.1805
	0.21056	2.17827
	0.21083	2.17938
	0.21111	2.17853
	0.21139	2.17812
	0.21167	2.1773
	0.21194	2.18028
	0.21222	2.17778
	0.2125	2.17677
	0.21278	2.18044
	0.21306	2.18269
	0.21333	2.18112
	0.21361	2.17993
	0.21389	2.17857
	0.21417	2.18014
	0.21444	2.17939
	0.21472	2.17872
	0.215	2.17849
	0.21528	2.17534
	0.21556	2.17879
	0.21583	2.17876
	0.21611	2.17751
	0.21639	2.17639
	0.21667	2.17764
	0.21694	2.17735
	0.21722	2.18024
	0.2175	2.17627
	0.21778	2.17527
	0.21806	2.17937
	0.21833	2.17686
	0.21861	2.1752
	0.21889	2.1778
	0.21917	2.17687
	0.21944	2.17796
	0.21972	2.17713
	0.22	2.17761
	0.22028	2.17517
	0.22056	2.17783
	0.22083	2.18349
	0.22111	2.18129
	0.22139	2.18153
	0.22167	2.18062
	0.22194	2.17658
	0.22222	2.17987
	0.2225	2.17997
	0.22278	2.17723
	0.22306	2.17889
	0.22333	2.17832
	0.22361	2.17661
	0.22389	2.17839
	0.22417	2.17697
	0.22444	2.17584
	0.22472	2.17553
	0.225	2.17889
	0.22528	2.18749
	0.22556	2.19778
	0.22583	2.19423
	0.22611	2.19798
	0.22639	2.2008
	0.22667	2.1988
	0.22694	2.19862
	0.22722	2.1984
	0.2275	2.19675
	0.22778	2.19473
	0.22806	2.19245
	0.22833	2.19534
	0.22861	2.19401
	0.22889	2.19175
	0.22917	2.19383
	0.22944	2.19333
	0.22972	2.19469
	0.23	2.19155
	0.23028	2.18908
	0.23056	2.18943
	0.23083	2.18802
	0.23111	2.1908
	0.23139	2.18841
	0.23167	2.18681
	0.23194	2.18912
	0.23222	2.18877
	0.2325	2.18772
	0.23278	2.18501
	0.23306	2.18643
	0.23333	2.18612
	0.23361	2.18693
	0.23389	2.1872
	0.23417	2.18747
	0.23444	2.18478
	0.23472	2.18635
	0.235	2.1848
	0.23528	2.1871
	0.23556	2.18463
	0.23583	2.18504
	0.23611	2.1844
	0.23639	2.18436
	0.23667	2.1831
	0.23694	2.18347
	0.23722	2.18496
	0.2375	2.18372
	0.23778	2.18286
	0.23806	2.18346
	0.23833	2.18569
	0.23861	2.18431
	0.23889	2.18431
	0.23917	2.18485
	0.23944	2.18346
	0.23972	2.18372
	0.24	2.18315
	0.24028	2.18562
	0.24056	2.18365
	0.24083	2.18502
	0.24111	2.18697
	0.24139	2.18604
	0.24167	2.18604
	0.24194	2.18467
	0.24222	2.18574
	0.2425	2.18593
	0.24278	2.18342
	0.24306	2.18384
	0.24333	2.18507
	0.24361	2.18676
	0.24389	2.18573
	0.24417	2.18499
	0.24444	2.18355
	0.24472	2.18654
	0.245	2.19061
	0.24528	2.19194
	0.24556	2.19134
	0.24583	2.19171
	0.24611	2.19065
	0.24639	2.1876
	0.24667	2.18625
	0.24694	2.18697
	0.24722	2.18833
	0.2475	2.1876
	0.24778	2.18461
	0.24806	2.18554
	0.24833	2.18542
	0.24861	2.18525
	0.24889	2.18773
	0.24917	2.1853
	0.24944	2.18684
	0.24972	2.18748
	0.25	2.18475
	0.25028	2.182
	0.25056	2.18145
	0.25083	2.19993
	0.25111	2.19664
	0.25139	2.19779
	0.25167	2.19766
	0.25194	2.19456
	0.25222	2.19531
	0.2525	2.19537
	0.25278	2.19175
	0.25306	2.19366
	0.25333	2.19108
	0.25361	2.19199
	0.25389	2.18866
	0.25417	2.18997
	0.25444	2.19057
	0.25472	2.19138
	0.255	2.19111
	0.25528	2.19142
	0.25556	2.18943
	0.25583	2.18799
	0.25611	2.19041
	0.25639	2.18878
	0.25667	2.18683
	0.25694	2.18814
	0.25722	2.18803
	0.2575	2.1877
	0.25778	2.18876
	0.25806	2.18466
	0.25833	2.18958
	0.25861	2.18702
	0.25889	2.18851
	0.25917	2.1853
	0.25944	2.18594
	0.25972	2.1855
	0.26	2.18476
	0.26028	2.18633
	0.26056	2.1854
	0.26083	2.18502
	0.26111	2.18694
	0.26139	2.18463
	0.26167	2.18636
	0.26194	2.18584
	0.26222	2.18657
	0.2625	2.18529
	0.26278	2.18525
	0.26306	2.18488
	0.26333	2.18646
	0.26361	2.18571
	0.26389	2.1845
	0.26417	2.18414
	0.26444	2.18344
	0.26472	2.18348
	0.265	2.18345
	0.26528	2.18296
	0.26556	2.18578
	0.26583	2.18345
	0.26611	2.18462
	0.26639	2.18351
	0.26667	2.18061
	0.26694	2.18259
	0.26722	2.18519
	0.2675	2.18289
	0.26778	2.18215
	0.26806	2.18255
	0.26833	2.18147
	0.26861	2.18417
	0.26889	2.1822
	0.26917	2.18613
	0.26944	2.18476
	0.26972	2.18509
	0.27	2.1821
	0.27028	2.18334
	0.27056	2.18157
	0.27083	2.18286
	0.27111	2.18229
	0.27139	2.18199
	0.27167	2.18162
	0.27194	2.186
	0.27222	2.18139
	0.2725	2.18022
	0.27278	2.18066
	0.27306	2.18225
	0.27333	2.18039
	0.27361	2.18171
	0.27389	2.18047
	0.27417	2.18083
	0.27444	2.17804
	0.27472	2.18156
	0.275	2.18014
	0.27528	2.18081
	0.27556	2.17928
	0.27583	2.18073
	0.27611	2.18121
	0.27639	2.18237
	0.27667	2.1778
	0.27694	2.18008
	0.27722	2.18073
	0.2775	2.1798
	0.27778	2.18247
	0.27806	2.18016
	0.27833	2.18096
	0.27861	2.17771
	0.27889	2.17808
	0.27917	2.18065
	0.27944	2.17841
	0.27972	2.17525
	0.28	2.17574
	0.28028	2.17768
	0.28056	2.17823
	0.28083	2.17796
	0.28111	2.17728
	0.28139	2.17568
	0.28167	2.17721
	0.28194	2.18017
	0.28222	2.17697
	0.2825	2.17842
	0.28278	2.17548
	0.28306	2.17537
	0.28333	2.17599
	0.28361	2.17995
	0.28389	2.17825
	0.28417	2.17902
	0.28444	2.18063
	0.28472	2.17556
	0.285	2.17648
	0.28528	2.17837
	0.28556	2.17707
	0.28583	2.17743
	0.28611	2.17765
	0.28639	2.17353
	0.28667	2.17711
	0.28694	2.17685
	0.28722	2.17757
	0.2875	2.17568
	0.28778	2.17747
	0.28806	2.17544
	0.28833	2.1742
	0.28861	2.17158
	0.28889	2.17701
	0.28917	2.17834
	0.28944	2.17821
	0.28972	2.17636
	0.29	2.17687
	0.29028	2.17617
	0.29056	2.17918
	0.29083	2.17764
	0.29111	2.17347
	0.29139	2.17388
	0.29167	2.17465
	0.29194	2.17751
	0.29222	2.17338
	0.2925	2.17646
	0.29278	2.17263
	0.29306	2.17396
	0.29333	2.17593
	0.29361	2.17938
	0.29389	2.17675
	0.29417	2.17597
	0.29444	2.17425
	0.29472	2.17487
	0.295	2.17643
	0.29528	2.17309
	0.29556	2.17602
	0.29583	2.17481
	0.29611	2.17262
	0.29639	2.17506
	0.29667	2.17342
	0.29694	2.17249
	0.29722	2.17471
	0.2975	2.17352
	0.29778	2.17263
	0.29806	2.17367
	0.29833	2.17419
	0.29861	2.17298
	0.29889	2.17431
	0.29917	2.17216
	0.29944	2.17303
	0.29972	2.17314
	0.3	2.17372
	0.30028	2.17442
	0.30056	2.17363
	0.30083	2.17332
	0.30111	2.18647
	0.30139	2.20493
	0.30167	2.20346
	0.30194	2.20148
	0.30222	2.19905
	0.3025	2.20138
	0.30278	2.19775
	0.30306	2.19321
	0.30333	2.19299
	0.30361	2.19279
	0.30389	2.1944
	0.30417	2.19183
	0.30444	2.19057
	0.30472	2.18996
	0.305	2.19411
	0.30528	2.19424
	0.30556	2.1958
	0.30583	2.19016
	0.30611	2.18968
	0.30639	2.19211
	0.30667	2.18811
	0.30694	2.18814
	0.30722	2.1865
	0.3075	2.187
	0.30778	2.18748
	0.30806	2.18625
	0.30833	2.18788
	0.30861	2.18972
	0.30889	2.18888
	0.30917	2.18687
	0.30944	2.18911
	0.30972	2.18421
	0.31	2.18654
	0.31028	2.18595
	0.31056	2.18874
	0.31083	2.18632
	0.31111	2.1866
	0.31139	2.18531
	0.31167	2.18704
	0.31194	2.18873
	0.31222	2.18598
	0.3125	2.18465
	0.31278	2.18296
	0.31306	2.18634
	0.31333	2.18418
	0.31361	2.18572
	0.31389	2.18407
	0.31417	2.18314
	0.31444	2.18507
	0.31472	2.18238
	0.315	2.18343
	0.31528	2.18401
	0.31556	2.1841
	0.31583	2.18671
	0.31611	2.18285
	0.31639	2.18298
	0.31667	2.18241
	0.31694	2.18356
	0.31722	2.18271
	0.3175	2.18174
	0.31778	2.18238
	0.31806	2.1823
	0.31833	2.18041
	0.31861	2.18057
	0.31889	2.18442
	0.31917	2.18259
	0.31944	2.17936
	0.31972	2.18116
	0.32	2.18435
	0.32028	2.18114
	0.32056	2.18094
	0.32083	2.18159
	0.32111	2.18293
	0.32139	2.18155
	0.32167	2.18268
	0.32194	2.18098
	0.32222	2.18277
	0.3225	2.18327
	0.32278	2.18101
	0.32306	2.18009
	0.32333	2.18001
	0.32361	2.18166
	0.32389	2.18242
	0.32417	2.18164
	0.32444	2.1803
	0.32472	2.18081
	0.325	2.18071
	0.32528	2.18412
	0.32556	2.17942
	0.32583	2.18058
	0.32611	2.18031
	0.32639	2.17994
	0.32667	2.18116
	0.32694	2.17779
	0.32722	2.17737
	0.3275	2.17892
	0.32778	2.18096
	0.32806	2.18189
	0.32833	2.17959
	0.32861	2.17956
	0.32889	2.17925
	0.32917	2.1786
	0.32944	2.17863
	0.32972	2.17935
	0.33	2.17725
	0.33028	2.17983
	0.33056	2.17832
	0.33083	2.1806
	0.33111	2.17729
	0.33139	2.17601
	0.33167	2.18029
	0.33194	2.1793
	0.33222	2.17938
	0.3325	2.17813
	0.33278	2.18147
	0.33306	2.17962
	0.33333	2.18011
	0.33361	2.17756
	0.33389	2.17636
	0.33417	2.17995
	0.33444	2.17956
	0.33472	2.17875
	0.335	2.18296
	0.33528	2.18185
	0.33556	2.1825
	0.33583	2.18229
	0.33611	2.18389
	0.33639	2.18327
	0.33667	2.18044
	0.33694	2.17962
	0.33722	2.17648
	0.3375	2.18582
	0.33778	2.18729
	0.33806	2.18577
	0.33833	2.18529
	0.33861	2.18412
	0.33889	2.18453
	0.33917	2.18392
	0.33944	2.18281
	0.33972	2.18347
	0.34	2.18092
	0.34028	2.17853
	0.34056	2.17854
	0.34083	2.18103
	0.34111	2.18047
	0.34139	2.18082
	0.34167	2.17809
	0.34194	2.17977
	0.34222	2.18226
	0.3425	2.17778
	0.34278	2.17892
	0.34306	2.18088
	0.34333	2.17679
	0.34361	2.1786
	0.34389	2.17749
	0.34417	2.17843
	0.34444	2.18082
	0.34472	2.18189
	0.345	2.1814
	0.34528	2.18023
	0.34556	2.18068
	0.34583	2.18037
	0.34611	2.18148
	0.34639	2.17931
	0.34667	2.17856
	0.34694	2.17942
	0.34722	2.18115
	0.3475	2.17799
	0.34778	2.17837
	0.34806	2.17713
	0.34833	2.17676
	0.34861	2.17687
	0.34889	2.17699
	0.34917	2.19083
	0.34944	2.19289
	0.34972	2.19198
	0.35	2.19304
	0.35028	2.19097
	0.35056	2.18925
	0.35083	2.18955
	0.35111	2.18767
	0.35139	2.18709
	0.35167	2.18552
	0.35194	2.18691
	0.35222	2.18566
	0.3525	2.18566
	0.35278	2.18836
	0.35306	2.18478
	0.35333	2.18243
	0.35361	2.18451
	0.35389	2.18484
	0.35417	2.1841
	0.35444	2.18293
	0.35472	2.18336
	0.355	2.1849
	0.35528	2.18226
	0.35556	2.17966
	0.35583	2.18386
	0.35611	2.18315
	0.35639	2.18239
	0.35667	2.18076
	0.35694	2.182
	0.35722	2.181
	0.3575	2.17989
	0.35778	2.18107
	0.35806	2.18253
	0.35833	2.17659
	0.35861	2.17773
	0.35889	2.17967
	0.35917	2.18171
	0.35944	2.18209
	0.35972	2.18096
	0.36	2.17914
	0.36028	2.17778
	0.36056	2.17798
	0.36083	2.18128
	0.36111	2.17561
	0.36139	2.17887
	0.36167	2.18074
	0.36194	2.18032
	0.36222	2.17955
	0.3625	2.17804
	0.36278	2.17621
	0.36306	2.17671
	0.36333	2.17502
	0.36361	2.17784
	0.36389	2.17784
	0.36417	2.17736
	0.36444	2.1791
	0.36472	2.17819
	0.365	2.1749
	0.36528	2.17586
	0.36556	2.17842
	0.36583	2.17887
	0.36611	2.17556
	0.36639	2.17505
	0.36667	2.17082
	0.36694	2.17313
	0.36722	2.17547
	0.3675	2.1766
	0.36778	2.17717
	0.36806	2.17484
	0.36833	2.176
	0.36861	2.17542
	0.36889	2.17638
	0.36917	2.17401
	0.36944	2.17825
	0.36972	2.17502
	0.37	2.17618
	0.37028	2.17725
	0.37056	2.17628
	0.37083	2.17654
	0.37111	2.17493
	0.37139	2.17767
	0.37167	2.17518
	0.37194	2.17541
	0.37222	2.1758
	0.3725	2.17608
	0.37278	2.17513
	0.37306	2.17556
	0.37333	2.17448
	0.37361	2.17352
	0.37389	2.1778
	0.37417	2.17654
	0.37444	2.17446
	0.37472	2.1738
	0.375	2.17677
	0.37528	2.17982
	0.37556	2.17418
	0.37583	2.176
	0.37611	2.177
	0.37639	2.17669
	0.37667	2.17621
	0.37694	2.17552
	0.37722	2.17285
	0.3775	2.1766
	0.37778	2.17488
	0.37806	2.17479
	0.37833	2.17505
	0.37861	2.17299
	0.37889	2.17451
	0.37917	2.17564
	0.37944	2.17597
	0.37972	2.17456
	0.38	2.17195
	0.38028	2.17316
	0.38056	2.1734
	0.38083	2.1745
	0.38111	2.16806
	0.38139	2.17184
	0.38167	2.17297
	0.38194	2.17226
	0.38222	2.17026
	0.3825	2.17263
	0.38278	2.17193
	0.38306	2.17074
	0.38333	2.17093
	0.38361	2.16937
	0.38389	2.16982
	0.38417	2.16996
	0.38444	2.16861
	0.38472	2.16631
	0.385	2.17101
	0.38528	2.17022
	0.38556	2.16878
	0.38583	2.1685
	0.38611	2.16833
	0.38639	2.17056
	0.38667	2.16738
	0.38694	2.16835
	0.38722	2.16744
	0.3875	2.16514
	0.38778	2.16557
	0.38806	2.16748
	0.38833	2.16478
	0.38861	2.16768
	0.38889	2.16892
	0.38917	2.16668
	0.38944	2.1671
	0.38972	2.16522
	0.39	2.16442
	0.39028	2.16906
	0.39056	2.16924
	0.39083	2.16709
	0.39111	2.16712
	0.39139	2.16782
	0.39167	2.16797
	0.39194	2.16604
	0.39222	2.18217
	0.3925	2.18086
	0.39278	2.18043
	0.39306	2.17801
	0.39333	2.17926
	0.39361	2.17843
	0.39389	2.17579
	0.39417	2.17725
	0.39444	2.17382
	0.39472	2.17634
	0.395	2.17682
	0.39528	2.17563
	0.39556	2.17579
	0.39583	2.17452
	0.39611	2.17224
	0.39639	2.17378
	0.39667	2.17252
	0.39694	2.17429
	0.39722	2.17531
	0.3975	2.17435
	0.39778	2.17755
	0.39806	2.17143
	0.39833	2.17192
	0.39861	2.17368
	0.39889	2.17432
	0.39917	2.17144
	0.39944	2.17204
	0.39972	2.17139
	0.4	2.1724
	0.40028	2.17357
	0.40056	2.17106
	0.40083	2.17025
	0.40111	2.17016
	0.40139	2.16896
	0.40167	2.16887
	0.40194	2.16976
	0.40222	2.17255
	0.4025	2.17138
	0.40278	2.17076
	0.40306	2.17179
	0.40333	2.17181
	0.40361	2.16776
	0.40389	2.16843
	0.40417	2.17293
	0.40444	2.16981
	0.40472	2.17028
	0.405	2.17182
	0.40528	2.16979
	0.40556	2.1705
	0.40583	2.16968
	0.40611	2.16961
	0.40639	2.1788
	0.40667	2.18845
	0.40694	2.18596
	0.40722	2.18483
	0.4075	2.18505
	0.40778	2.18294
	0.40806	2.1818
	0.40833	2.18329
	0.40861	2.18062
	0.40889	2.18155
	0.40917	2.18041
	0.40944	2.18121
	0.40972	2.17825
	0.41	2.18166
	0.41028	2.18107
	0.41056	2.18192
	0.41083	2.18067
	0.41111	2.18084
	0.41139	2.17982
	0.41167	2.17851
	0.41194	2.17941
	0.41222	2.17686
	0.4125	2.1769
	0.41278	2.17687
	0.41306	2.17767
	0.41333	2.17596
	0.41361	2.17685
	0.41389	2.17608
	0.41417	2.1735
	0.41444	2.17416
	0.41472	2.17435
	0.415	2.17674
	0.41528	2.17605
	0.41556	2.17219
	0.41583	2.1732
	0.41611	2.17605
	0.41639	2.17978
	0.41667	2.1711
	0.41694	2.17286
	0.41722	2.17043
	0.4175	2.17286
	0.41778	2.17345
	0.41806	2.17236
	0.41833	2.17201
	0.41861	2.17088
	0.41889	2.17242
	0.41917	2.17246
	0.41944	2.17243
	0.41972	2.17239
	0.42	2.1716
	0.42028	2.17169
	0.42056	2.17201
	0.42083	2.1713
	0.42111	2.17166
	0.42139	2.17179
	0.42167	2.17171
	0.42194	2.17306
	0.42222	2.17232
	0.4225	2.17469
	0.42278	2.17245
	0.42306	2.17335
	0.42333	2.17138
	0.42361	2.17052
	0.42389	2.17096
	0.42417	2.17346
	0.42444	2.17011
	0.42472	2.17226
	0.425	2.17106
	0.42528	2.16853
	0.42556	2.1689
	0.42583	2.17115
	0.42611	2.16916
	0.42639	2.17123
	0.42667	2.17078
	0.42694	2.16818
	0.42722	2.17083
	0.4275	2.17225
	0.42778	2.16855
	0.42806	2.17127
	0.42833	2.17118
	0.42861	2.16923
	0.42889	2.16983
	0.42917	2.16743
	0.42944	2.16792
	0.42972	2.17001
	0.43	2.16983
	0.43028	2.1694
	0.43056	2.17261
	0.43083	2.17086
	0.43111	2.16817
	0.43139	2.17104
	0.43167	2.16837
	0.43194	2.16507
	0.43222	2.1691
	0.4325	2.16782
	0.43278	2.16702
	0.43306	2.16752
	0.43333	2.17005
	0.43361	2.16939
	0.43389	2.16949
	0.43417	2.16801
	0.43444	2.1659
	0.43472	2.16497
	0.435	2.16621
	0.43528	2.16788
	0.43556	2.16438
	0.43583	2.16581
	0.43611	2.1654
	0.43639	2.16596
	0.43667	2.16513
	0.43694	2.16545
	0.43722	2.16712
	0.4375	2.16273
	0.43778	2.16315
	0.43806	2.16676
	0.43833	2.16312
	0.43861	2.16755
	0.43889	2.16706
	0.43917	2.16484
	0.43944	2.16471
	0.43972	2.16865
	0.44	2.16453
	0.44028	2.16737
	0.44056	2.16837
	0.44083	2.16554
	0.44111	2.16646
	0.44139	2.16861
	0.44167	2.16655
	0.44194	2.16388
	0.44222	2.16261
	0.4425	2.16605
	0.44278	2.1647
	0.44306	2.16497
	0.44333	2.16625
	0.44361	2.16511
	0.44389	2.16276
	0.44417	2.16677
	0.44444	2.16705
	0.44472	2.16363
	0.445	2.16372
	0.44528	2.16298
	0.44556	2.16461
	0.44583	2.16295
	0.44611	2.16253
	0.44639	2.16253
	0.44667	2.16293
	0.44694	2.16174
	0.44722	2.1595
	0.4475	2.16233
	0.44778	2.16142
	0.44806	2.16053
	0.44833	2.16125
	0.44861	2.16258
	0.44889	2.1735
	0.44917	2.1793
	0.44944	2.17829
	0.44972	2.17712
	0.45	2.17637
	0.45028	2.1767
	0.45056	2.17475
	0.45083	2.17117
	0.45111	2.16961
	0.45139	2.17084
	0.45167	2.17181
	0.45194	2.17144
	0.45222	2.17009
	0.4525	2.17039
	0.45278	2.17122
	0.45306	2.16931
	0.45333	2.16978
	0.45361	2.17259
	0.45389	2.16973
	0.45417	2.16875
	0.45444	2.17118
	0.45472	2.16853
	0.455	2.16856
	0.45528	2.16836
	0.45556	2.16651
	0.45583	2.16638
	0.45611	2.16717
	0.45639	2.1665
	0.45667	2.16745
	0.45694	2.16804
	0.45722	2.16903
	0.4575	2.16703
	0.45778	2.16805
	0.45806	2.16421
	0.45833	2.16464
	0.45861	2.1671
	0.45889	2.16828
	0.45917	2.16945
	0.45944	2.16855
	0.45972	2.16669
	0.46	2.16884
	0.46028	2.16945
	0.46056	2.16767
	0.46083	2.16763
	0.46111	2.1654
	0.46139	2.16759
	0.46167	2.16694
	0.46194	2.16371
	0.46222	2.16767
	0.4625	2.16718
	0.46278	2.16409
	0.46306	2.16407
	0.46333	2.16715
	0.46361	2.1681
	0.46389	2.16577
	0.46417	2.16613
	0.46444	2.16545
	0.46472	2.16752
	0.465	2.16509
	0.46528	2.16434
	0.46556	2.16286
	0.46583	2.16531
	0.46611	2.16539
	0.46639	2.16523
	0.46667	2.1644
	0.46694	2.16522
	0.46722	2.16349
	0.4675	2.16264
	0.46778	2.16398
	0.46806	2.16792
	0.46833	2.16635
	0.46861	2.16589
	0.46889	2.1656
	0.46917	2.16806
	0.46944	2.16692
	0.46972	2.16736
	0.47	2.16569
	0.47028	2.16212
	0.47056	2.16287
	0.47083	2.16443
	0.47111	2.16372
	0.47139	2.16157
	0.47167	2.16521
	0.47194	2.16443
	0.47222	2.16394
	0.4725	2.16334
	0.47278	2.16274
	0.47306	2.16279
	0.47333	2.16127
	0.47361	2.16467
	0.47389	2.1659
	0.47417	2.163
	0.47444	2.16306
	0.47472	2.16546
	0.475	2.17052
	0.47528	2.16619
	0.47556	2.16623
	0.47583	2.16689
	0.47611	2.16595
	0.47639	2.16541
	0.47667	2.16407
	0.47694	2.16172
	0.47722	2.16456
	0.4775	2.16561
	0.47778	2.16571
	0.47806	2.1643
	0.47833	2.16372
	0.47861	2.16647
	0.47889	2.16355
	0.47917	2.16322
	0.47944	2.16032
	0.47972	2.16238
	0.48	2.16171
	0.48028	2.16196
	0.48056	2.16441
	0.48083	2.16377
	0.48111	2.16234
	0.48139	2.16249
	0.48167	2.16272
	0.48194	2.16106
	0.48222	2.16182
	0.4825	2.1646
	0.48278	2.16446
	0.48306	2.16383
	0.48333	2.16362
	0.48361	2.16616
	0.48389	2.16348
	0.48417	2.1629
	0.48444	2.16431
	0.48472	2.16542
	0.485	2.16336
	0.48528	2.16099
	0.48556	2.16078
	0.48583	2.16359
	0.48611	2.16035
	0.48639	2.16016
	0.48667	2.16065
	0.48694	2.15963
	0.48722	2.16136
	0.4875	2.16029
	0.48778	2.16175
	0.48806	2.16166
	0.48833	2.16423
	0.48861	2.16048
	0.48889	2.1607
	0.48917	2.16272
	0.48944	2.16064
	0.48972	2.17166
	0.49	2.17279
	0.49028	2.16874
	0.49056	2.16729
	0.49083	2.16812
	0.49111	2.16474
	0.49139	2.16562
	0.49167	2.16415
	0.49194	2.16295
	0.49222	2.16381
	0.4925	2.16343
	0.49278	2.16138
	0.49306	2.16193
	0.49333	2.15785
	0.49361	2.16249
	0.49389	2.16427
	0.49417	2.15972
	0.49444	2.15957
	0.49472	2.16198
	0.495	2.16287
	0.49528	2.16305
	0.49556	2.16262
	0.49583	2.16388
	0.49611	2.16402
	0.49639	2.16321
	0.49667	2.16273
	0.49694	2.16053
	0.49722	2.16131
	0.4975	2.16306
	0.49778	2.16318
	0.49806	2.15986
	0.49833	2.16053
	0.49861	2.16098
	0.49889	2.15978
	0.49917	2.16117
	0.49944	2.16201
	0.49972	2.16164
	0.5	2.16204
	0.50028	2.16144
	0.50056	2.15879
	0.50083	2.16141
	0.50111	2.15971
	0.50139	2.15921
	0.50167	2.15863
	0.50194	2.15551
	0.50222	2.15523
	0.5025	2.15876
	0.50278	2.15801
	0.50306	2.15962
	0.50333	2.15717
	0.50361	2.15924
	0.50389	2.15649
	0.50417	2.15664
	0.50444	2.15508
	0.50472	2.15863
	0.505	2.15548
	0.50528	2.15787
	0.50556	2.15651
	0.50583	2.15605
	0.50611	2.15798
	0.50639	2.15571
	0.50667	2.15613
	0.50694	2.15495
	0.50722	2.15526
	0.5075	2.15424
	0.50778	2.15292
	0.50806	2.15685
	0.50833	2.15478
	0.50861	2.15644
	0.50889	2.15685
	0.50917	2.15585
	0.50944	2.15509
	0.50972	2.15837
	0.51	2.15578
	0.51028	2.1575
	0.51056	2.15529
	0.51083	2.15601
	0.51111	2.15151
	0.51139	2.15488
	0.51167	2.15565
	0.51194	2.15365
	0.51222	2.15577
	0.5125	2.1539
	0.51278	2.15559
	0.51306	2.15361
	0.51333	2.15305
	0.51361	2.15188
	0.51389	2.15393
	0.51417	2.15459
	0.51444	2.15287
	0.51472	2.15386
	0.515	2.1497
	0.51528	2.15281
	0.51556	2.15214
	0.51583	2.15015
	0.51611	2.1522
	0.51639	2.15302
	0.51667	2.15259
	0.51694	2.1484
	0.51722	2.1506
	0.5175	2.15114
	0.51778	2.15193
	0.51806	2.15171
	0.51833	2.15144
	0.51861	2.14852
	0.51889	2.1508
	0.51917	2.14818
	0.51944	2.14993
	0.51972	2.15239
	0.52	2.15184
	0.52028	2.14954
	0.52056	2.15083
	0.52083	2.14812
	0.52111	2.15079
	0.52139	2.15163
	0.52167	2.15216
	0.52194	2.14912
	0.52222	2.14892
	0.5225	2.15174
	0.52278	2.14928
	0.52306	2.15363
	0.52333	2.15009
	0.52361	2.15131
	0.52389	2.14994
	0.52417	2.15318
	0.52444	2.14987
	0.52472	2.1509
	0.525	2.15072
	0.52528	2.15096
	0.52556	2.1495
	0.52583	2.14605
	0.52611	2.14746
	0.52639	2.14977
	0.52667	2.14763
	0.52694	2.14919
	0.52722	2.14998
	0.5275	2.14863
	0.52778	2.14662
	0.52806	2.14981
	0.52833	2.14623
	0.52861	2.14804
	0.52889	2.14752
	0.52917	2.14822
	0.52944	2.1473
	0.52972	2.14487
	0.53	2.14757
	0.53028	2.14534
	0.53056	2.14606
	0.53083	2.14478
	0.53111	2.14514
	0.53139	2.14691
	0.53167	2.14561
	0.53194	2.1484
	0.53222	2.1491
	0.5325	2.14894
	0.53278	2.14624
	0.53306	2.14733
	0.53333	2.14694
	0.53361	2.14803
	0.53389	2.14618
	0.53417	2.14681
	0.53444	2.14665
	0.53472	2.14639
	0.535	2.1489
	0.53528	2.14835
	0.53556	2.14954
	0.53583	2.1487
	0.53611	2.14721
	0.53639	2.1488
	0.53667	2.14966
	0.53694	2.14932
	0.53722	2.14892
	0.5375	2.14787
	0.53778	2.14826
	0.53806	2.14779
	0.53833	2.14562
	0.53861	2.14467
	0.53889	2.14542
	0.53917	2.14493
	0.53944	2.14678
	0.53972	2.14707
	0.54	2.14646
	0.54028	2.14457
	0.54056	2.14813
	0.54083	2.14702
	0.54111	2.14631
	0.54139	2.14701
	0.54167	2.14598
	0.54194	2.14768
	0.54222	2.15002
	0.5425	2.1478
	0.54278	2.14727
	0.54306	2.14844
	0.54333	2.14861
	0.54361	2.14925
	0.54389	2.14746
	0.54417	2.14666
	0.54444	2.14545
	0.54472	2.14613
	0.545	2.14414
	0.54528	2.145
	0.54556	2.1466
	0.54583	2.14677
	0.54611	2.14543
	0.54639	2.14347
	0.54667	2.14639
	0.54694	2.14441
	0.54722	2.14458
	0.5475	2.14394
	0.54778	2.14462
	0.54806	2.14377
	0.54833	2.14535
	0.54861	2.14436
	0.54889	2.14065
	0.54917	2.14068
	0.54944	2.1428
	0.54972	2.14345
	0.55	2.14387
	0.55028	2.14335
	0.55056	2.14246
	0.55083	2.14244
	0.55111	2.14154
	0.55139	2.14221
	0.55167	2.14303
	0.55194	2.14112
	0.55222	2.14307
	0.5525	2.1413
	0.55278	2.14102
	0.55306	2.14163
	0.55333	2.1412
	0.55361	2.16137
	0.55389	2.15601
	0.55417	2.15489
	0.55444	2.1535
	0.55472	2.15037
	0.555	2.15254
[truncated: 5,202 more rows]

## Sheet: Fig.2d
	Fig.2d Operando Co K-edge XAS spectra of S-CoOOH during OER in dark.
	Photon energy (eV)	Normalized absorption (arb. units)
		Time = 0 h	Time = 0.67 h	Time = 1.33 h	Time = 2 h
	7517.26	0.05832	0.0544	0.0532	0.05492
	7522.29	0.05555	0.05057	0.04995	0.05132
	7527.34	0.0532	0.04835	0.04769	0.04995
	7532.33	0.04948	0.04544	0.04377	0.0463
	7537.31	0.04545	0.04213	0.04127	0.04291
	7542.42	0.04227	0.03962	0.03847	0.04035
	7547.34	0.04015	0.03752	0.03627	0.03778
	7552.3	0.04451	0.03999	0.03887	0.04113
	7557.4	0.03479	0.03205	0.03206	0.0336
	7562.38	0.03251	0.03026	0.02961	0.03036
	7567.37	0.03043	0.02793	0.02744	0.02879
	7572.37	0.02748	0.02596	0.02538	0.02701
	7577.35	0.02523	0.02391	0.02387	0.0241
	7582.44	0.02282	0.02183	0.02137	0.02173
	7587.4	0.02132	0.01987	0.02037	0.01966
	7592.33	0.01952	0.01877	0.01891	0.01961
	7597.42	0.01778	0.01726	0.01654	0.0179
	7602.4	0.0161	0.01551	0.01518	0.01583
	7607.39	0.01431	0.01456	0.01399	0.01431
	7612.41	0.01254	0.0128	0.01275	0.01257
	7617.36	0.01139	0.01146	0.01136	0.01145
	7622.43	0.01015	0.00998	0.00982	0.00973
	7627.42	0.0086	0.00846	0.00848	0.00874
	7632.36	0.00715	0.00767	0.00712	0.00728
	7637.43	0.00577	0.00617	0.00607	0.00597
	7642.35	0.00472	0.00515	0.00511	0.00443
	7647.05	0.00377	0.00406	0.00439	0.00381
	7651.56	0.00313	0.00314	0.00329	0.00329
	7655.79	0.00235	0.00209	0.00209	0.00189
	7659.82	0.000992645	0.00136	0.00129	0.000982588
	7663.59	0.000717402	0.000692288	0.000750108	0.000547856
	7667.07	0.000165805	0.000301336	-0.000185563	-0.0003607
	7670.43	-0.000439346	-0.000156137	-0.000154886	-0.000110859
	7673.48	-0.0012	-0.00093669	-0.000940999	-0.000845542
	7676.25	-0.00123	-0.00113	-0.00126	-0.000883936
	7678.86	-0.00182	-0.00142	-0.00162	-0.000918842
	7681.21	-0.00146	-0.0019	-0.00172	-0.00139
	7683.33	-0.00137	-0.00226	-0.00167	-0.00158
	7685.2	-0.00147	-0.00194	-0.00201	-0.00175
	7686.78	-0.00184	-0.00187	-0.00162	-0.00184
	7688.22	-0.00162	-0.00177	-0.00171	-0.00136
	7689.4	-0.00222	-0.00183	-0.00174	-0.00152
	7690.27	-0.00124	-0.00178	-0.00178	-0.00155
	7690.97	-0.00115	-0.00142	-0.00152	-0.00128
	7691.42	-0.00105	-0.00166	-0.00166	-0.00125
	7691.7	-0.0015	-0.00141	-0.00174	-0.00212
	7691.95	-0.00165	-0.00156	-0.00134	-0.00202
	7692.16	-0.00169	-0.00129	-0.00154	-0.00132
	7692.43	-0.00132	-0.0015	-0.0018	-0.0011
	7692.7	-0.00115	-0.00153	-0.00132	-0.000917001
	7692.91	-0.00107	-0.00124	-0.00158	-0.00166
	7693.18	-0.00146	-0.00135	-0.00154	-0.00132
	7693.43	-0.00156	-0.00142	-0.00135	-0.00137
	7693.67	-0.00147	-0.00148	-0.00145	-0.00136
	7693.93	-0.000533822	-0.00132	-0.00138	-0.000755445
	7694.16	-0.00127	-0.00138	-0.00109	-0.000848658
	7694.43	-0.00115	-0.00126	-0.00143	-0.000883617
	7694.69	-0.00109	-0.00113	-0.00108	-0.00115
	7694.9	-0.00125	-0.000749991	-0.00119	-0.000918649
	7695.17	-0.00131	-0.000919351	-0.000854454	-0.000788824
	7695.44	-0.000841665	-0.00115	-0.00124	-0.000772113
	7695.66	-0.00101	-0.000858489	-0.000976405	-0.00092928
	7695.92	-0.000485061	-0.000556355	-0.000974173	-0.00104
	7696.16	-0.00112	-0.000673397	-0.000674511	-6.69246e-05
	7696.42	-0.000830023	-0.00078682	-0.00054255	-0.000531232
	7696.7	-0.000886057	-0.000709811	-0.000708433	-0.000636836
	7696.9	-0.000225929	-0.000289122	-0.000858381	-0.00102
	7697.16	-0.000604761	-0.000330936	-0.000416118	-0.000732818
	7697.44	-0.000432906	-0.000274707	-0.000583164	-0.000897521
	7697.67	-0.000572447	-0.000376439	-0.000298265	-4.61479e-05
	7697.92	0.000101848	-0.000138282	-0.00030126	-0.000856382
	7698.16	0.000387241	-0.000421081	4.27799e-05	-0.000324878
	7698.42	-9.19502e-05	-0.000282118	-0.000292685	-0.000262399
	7698.69	-1.33743e-05	0.000152589	0.000168547	-0.000248373
	7698.91	-0.000173585	7.82366e-05	5.99414e-05	-0.000515485
	7699.17	0.000170401	-0.000126626	0.000136458	-0.000645366
	7699.44	0.000487617	0.000222285	0.000114328	0.000463803
	7699.66	0.000321827	0.000314634	0.000244201	-0.0001377
	7699.92	0.000149166	0.000480734	0.000505764	0.000244658
	7700.18	0.000941221	0.000656722	0.000495804	0.000146914
	7700.42	0.00038263	0.000969383	0.000657152	0.000848946
	7700.68	0.000888047	0.000614494	0.000956087	0.000986921
	7700.91	0.00115	0.00104	0.000935309	0.000930452
	7701.17	0.00125	0.000904183	0.00106	0.0011
	7701.44	0.000739358	0.00134	0.00124	0.00116
	7701.67	0.00129	0.00147	0.0014	0.00124
	7701.92	0.00134	0.00144	0.00183	0.00175
	7702.18	0.00173	0.00187	0.00181	0.00161
	7702.43	0.00216	0.00156	0.00184	0.00163
	7702.68	0.00202	0.00187	0.00227	0.00206
	7702.91	0.00242	0.00222	0.00224	0.00141
	7703.17	0.00265	0.00277	0.00249	0.00301
	7703.44	0.00287	0.00291	0.00259	0.0024
	7703.67	0.00317	0.00283	0.00306	0.00262
	7703.91	0.00355	0.00274	0.003	0.00313
	7704.18	0.00357	0.00295	0.00348	0.00352
	7704.42	0.00402	0.00353	0.00369	0.00405
	7704.68	0.00382	0.0037	0.00414	0.00374
	7704.92	0.00461	0.00486	0.00466	0.00428
	7705.16	0.00501	0.00445	0.00491	0.00481
	7705.43	0.00508	0.0052	0.00546	0.00518
	7705.67	0.006	0.0054	0.00618	0.00559
	7705.92	0.00605	0.00621	0.0064	0.00562
	7706.18	0.00708	0.00693	0.00671	0.00617
	7706.42	0.00702	0.00746	0.00713	0.00697
	7706.68	0.00849	0.00811	0.00808	0.00794
	7706.92	0.00972	0.00917	0.00904	0.00869
	7707.17	0.01097	0.0102	0.01027	0.00992
	7707.43	0.01236	0.01144	0.01192	0.01128
	7707.67	0.01388	0.01276	0.01316	0.01271
	7707.92	0.0161	0.01512	0.01526	0.01448
	7708.19	0.01955	0.01789	0.01826	0.01853
	7708.42	0.02312	0.0219	0.02197	0.02171
	7708.67	0.02717	0.02659	0.0261	0.02666
	7708.93	0.03513	0.03384	0.03349	0.03311
	7709.18	0.04163	0.04064	0.04039	0.03991
	7709.43	0.04843	0.04754	0.04819	0.04705
	7709.67	0.05246	0.05197	0.0514	0.05169
	7709.91	0.05344	0.05266	0.05279	0.05219
	7710.19	0.05075	0.04967	0.05039	0.0501
	7710.42	0.04706	0.04682	0.0474	0.04725
	7710.67	0.04521	0.04455	0.0451	0.04494
	7710.93	0.04319	0.04256	0.04232	0.04237
	7711.17	0.0426	0.04107	0.04138	0.04091
	7711.43	0.04199	0.04111	0.04179	0.04103
	7711.67	0.04306	0.04257	0.04305	0.04268
	7711.92	0.04355	0.04294	0.04345	0.04243
	7712.18	0.04424	0.04353	0.04392	0.04346
	7712.42	0.04449	0.04364	0.04479	0.04325
	7712.67	0.04498	0.04413	0.04436	0.04402
	7712.93	0.04495	0.04455	0.04507	0.04354
	7713.17	0.04537	0.04418	0.0445	0.04434
	7713.42	0.04513	0.04506	0.04453	0.04409
	7713.67	0.04713	0.04556	0.04589	0.04531
	7713.92	0.04879	0.04739	0.04774	0.04579
	7714.18	0.05079	0.0495	0.04966	0.04876
	7714.42	0.05332	0.05207	0.05195	0.05189
	7714.67	0.05618	0.05436	0.05466	0.05425
	7714.93	0.06023	0.05859	0.05834	0.05777
	7715.17	0.06505	0.06325	0.0636	0.06163
	7715.42	0.06999	0.06782	0.06847	0.06728
	7715.67	0.07704	0.07548	0.0745	0.07409
	7715.92	0.08428	0.08169	0.08229	0.08103
	7716.18	0.09463	0.09148	0.09171	0.09017
	7716.42	0.10503	0.1016	0.1015	0.1008
	7716.66	0.11602	0.1106	0.11214	0.11149
	7716.93	0.13092	0.1251	0.12583	0.12444
	7717.18	0.14463	0.13936	0.14028	0.13892
	7717.42	0.15991	0.15441	0.15431	0.15155
	7717.67	0.17677	0.17088	0.17103	0.17042
	7717.92	0.19207	0.18587	0.18623	0.18559
	7718.18	0.21166	0.20425	0.20528	0.20342
	7718.43	0.23047	0.22315	0.22297	0.22227
	7718.67	0.24782	0.23999	0.23942	0.23801
	7718.93	0.26838	0.2599	0.25996	0.25887
	7719.17	0.28789	0.2803	0.27944	0.27608
	7719.42	0.30766	0.29825	0.29915	0.29502
	7719.68	0.33031	0.32141	0.32134	0.3168
	7719.92	0.35182	0.34168	0.3399	0.33891
	7720.17	0.3728	0.36228	0.36325	0.3584
	7720.42	0.39745	0.38717	0.38675	0.38395
	7720.67	0.42125	0.40824	0.40825	0.40727
	7720.93	0.44581	0.43352	0.43457	0.42942
	7721.17	0.47138	0.45902	0.45995	0.45655
	7721.41	0.49588	0.48041	0.48112	0.47784
	7721.68	0.5213	0.50846	0.50793	0.50726
	7721.93	0.5502	0.53446	0.53476	0.53109
	7722.17	0.57445	0.55998	0.56077	0.55422
	7722.42	0.60425	0.58945	0.58816	0.58413
	7722.67	0.63261	0.61701	0.61405	0.60954
	7722.93	0.65976	0.64761	0.64435	0.64166
	7723.18	0.69099	0.67769	0.67225	0.6675
	7723.42	0.71348	0.70115	0.69671	0.69215
	7723.68	0.74646	0.72799	0.7263	0.72037
	7723.92	0.76971	0.75476	0.7537	0.74458
	7724.17	0.7979	0.78226	0.77639	0.77143
	7724.42	0.82523	0.80757	0.80516	0.79749
	7724.67	0.85467	0.83718	0.83202	0.82403
	7724.93	0.88425	0.86648	0.86149	0.85362
	7725.17	0.91994	0.89842	0.89461	0.88895
	7725.42	0.95153	0.93135	0.92479	0.91705
	7725.68	0.9852	0.9674	0.96127	0.95475
	7725.93	1.02078	0.99866	0.99268	0.98466
	7726.17	1.05442	1.03175	1.02277	1.01597
	7726.43	1.08438	1.06583	1.05954	1.05181
	7726.67	1.11524	1.09289	1.08524	1.0798
	7726.92	1.14521	1.1241	1.11229	1.10862
	7727.17	1.17503	1.1479	1.14199	1.13637
	7727.42	1.19929	1.17337	1.16696	1.15878
	7727.68	1.22654	1.20194	1.19298	1.18427
	7727.93	1.25346	1.22867	1.21732	1.20929
	7728.17	1.27434	1.24946	1.24036	1.2302
	7728.42	1.29906	1.27283	1.26558	1.25265
	7728.67	1.32328	1.29306	1.28447	1.27652
	7728.93	1.34128	1.31317	1.30193	1.2954
	7729.17	1.3533	1.32877	1.31952	1.30888
	7729.42	1.36474	1.33815	1.32926	1.32168
	7729.68	1.37287	1.34435	1.33609	1.32416
	7729.93	1.37198	1.34719	1.33526	1.32994
	7730.17	1.36892	1.34276	1.33476	1.32337
	7730.42	1.35981	1.33687	1.32531	1.31268
	7730.67	1.34482	1.32317	1.31572	1.30658
	7730.93	1.33256	1.31204	1.30339	1.28964
	7731.18	1.31487	1.29489	1.2852	1.2784
	7731.42	1.29595	1.27726	1.26947	1.25624
	7731.68	1.27355	1.25444	1.24784	1.2416
	7731.93	1.24776	1.23117	1.22691	1.21385
	7732.17	1.21919	1.20897	1.20015	1.19067
	7732.43	1.19257	1.18001	1.17678	1.16423
	7732.68	1.16655	1.15311	1.14825	1.13641
	7732.92	1.13877	1.12974	1.12594	1.11669
	7733.18	1.116	1.10458	1.09927	1.09421
	7733.42	1.09064	1.08195	1.07741	1.06993
	7733.67	1.0691	1.06207	1.058	1.04872
	7733.92	1.05391	1.0461	1.04241	1.03553
	7734.17	1.0404	1.03185	1.03083	1.02591
	7734.42	1.03049	1.02317	1.01988	1.01037
	7734.67	1.02427	1.01786	1.01295	1.00338
	7734.92	1.02089	1.01093	1.01091	0.99827
	7735.17	1.02122	1.01285	1.0093	1.00332
	7735.42	1.01925	1.01365	1.01057	1.00092
	7735.68	1.02405	1.01417	1.01499	1.0051
	7735.93	1.02602	1.01766	1.01834	1.00553
	7736.17	1.02969	1.02349	1.02084	1.01168
	7736.42	1.0327	1.02534	1.02305	1.01526
	7736.68	1.03489	1.02776	1.02629	1.01646
	7736.92	1.03854	1.03021	1.02864	1.01852
	7737.17	1.03713	1.031	1.02876	1.02251
	7737.42	1.03635	1.02909	1.02585	1.02154
	7737.67	1.03634	1.02795	1.02856	1.02286
	7737.93	1.03396	1.02797	1.02628	1.01965
	7738.17	1.03043	1.02466	1.02225	1.01893
	7738.42	1.02652	1.0205	1.01968	1.01078
	7738.67	1.0243	1.02014	1.0178	1.01136
	7738.92	1.02167	1.01461	1.01428	1.00844
	7739.18	1.01487	1.01269	1.01262	1.00539
	7739.43	1.01488	1.00945	1.00966	1.00407
	7739.67	1.01131	1.00708	1.00668	1.00064
	7739.92	1.00989	1.00493	1.00591	1.00068
	7740.17	1.00727	1.00028	1.00305	0.99891
	7740.43	1.00422	0.99805	1.00043	0.9973
	7740.68	1.00294	0.99908	0.99792	0.99416
	7740.92	1.00036	0.99795	0.99882	0.99209
	7741.18	1.00126	0.9961	0.99815	0.99219
	7741.43	1.00131	0.99706	0.99917	0.99531
	7741.67	1.00173	0.99797	0.99896	0.99373
	7741.92	1.00253	0.99911	0.99991	0.99527
	7742.17	1.00314	0.99986	1.00074	0.99731
	7742.42	1.00834	1.00442	1.00456	1.00267
	7742.68	1.01061	1.00597	1.00739	1.00588
	7742.92	1.01208	1.00779	1.01022	1.01281
	7743.17	1.01926	1.0122	1.01319	1.01394
	7743.43	1.0214	1.01777	1.01743	1.02068
	7743.68	1.02685	1.02106	1.0215	1.02172
	7743.93	1.02991	1.02541	1.0258	1.02756
	7744.17	1.03018	1.02951	1.02957	1.03042
	7744.42	1.03435	1.03137	1.03011	1.03194
	7744.68	1.0353	1.03206	1.03007	1.03294
	7744.93	1.03486	1.03061	1.03369	1.03747
	7745.17	1.0353	1.03022	1.03255	1.03388
	7745.43	1.03298	1.02938	1.03048	1.0331
	7745.67	1.03149	1.02787	1.02774	1.03401
	7745.92	1.02902	1.02482	1.02635	1.03054
	7746.18	1.02315	1.0179	1.02158	1.02329
	7746.42	1.01901	1.01402	1.01877	1.01909
	7746.67	1.01285	1.00794	1.01359	1.01691
	7746.92	1.00814	1.00442	1.00745	1.00926
	7747.17	0.99983	0.99918	1.00334	1.00755
	7747.42	0.99379	0.99055	0.99546	0.99837
	7747.67	0.9872	0.9856	0.98732	0.99359
	7747.92	0.98032	0.97778	0.98046	0.98627
	7748.18	0.97292	0.96958	0.97396	0.97871
	7748.42	0.96519	0.96283	0.96786	0.96979
	7748.67	0.95881	0.95618	0.96002	0.9644
	7748.92	0.94919	0.94899	0.95085	0.9607
	7749.17	0.94054	0.94324	0.94671	0.94757
	7749.43	0.93293	0.93404	0.94017	0.94387
	7749.68	0.92659	0.92817	0.93439	0.93806
	7749.92	0.91914	0.92319	0.92638	0.93075
	7750.17	0.91179	0.91763	0.92101	0.92699
	7750.43	0.90715	0.91181	0.91516	0.91897
	7750.68	0.90264	0.90711	0.91035	0.91642
	7750.93	0.89533	0.90108	0.9053	0.90674
	7751.17	0.89235	0.89621	0.90073	0.90619
	7751.43	0.88301	0.89174	0.89451	0.9017
	7751.67	0.87907	0.88921	0.88994	0.89725
	7751.92	0.87335	0.8825	0.88854	0.89279
	7752.18	0.86984	0.87852	0.88274	0.88875
	7752.42	0.86452	0.87705	0.87758	0.88633
	7752.67	0.86129	0.8716	0.87463	0.88049
	7752.92	0.8542	0.8694	0.87232	0.87782
	7753.17	0.8542	0.86551	0.86724	0.87548
	7753.42	0.84928	0.86197	0.86614	0.87223
	7753.67	0.84457	0.85893	0.85986	0.86866
	7753.92	0.84214	0.85636	0.85657	0.86379
	7754.17	0.83701	0.85296	0.85487	0.86099
	7754.42	0.83263	0.8475	0.85244	0.85617
	7754.67	0.83044	0.84525	0.84755	0.85147
	7754.93	0.82555	0.8404	0.84233	0.84988
	7755.18	0.82236	0.83709	0.84244	0.84769
	7755.43	0.81825	0.8355	0.83897	0.84645
	7755.67	0.81544	0.8325	0.83558	0.84187
	7755.92	0.81519	0.83092	0.83307	0.84072
	7756.18	0.81038	0.82964	0.83106	0.83893
	7756.43	0.81067	0.82857	0.82797	0.83617
	7756.69	0.80642	0.82581	0.82807	0.83282
	7756.97	0.80621	0.82509	0.82517	0.83248
	7757.3	0.80336	0.82386	0.82593	0.83312
	7757.67	0.80194	0.82283	0.82266	0.83283
	7758.07	0.80262	0.8238	0.82358	0.82972
	7758.51	0.80028	0.82213	0.82436	0.82955
	7758.99	0.80088	0.8216	0.82529	0.83094
	7759.51	0.8019	0.82227	0.82553	0.83159
	7760.07	0.8014	0.82277	0.82547	0.836
	7760.67	0.80111	0.82463	0.82623	0.83493
	7761.31	0.80149	0.82412	0.82655	0.83362
	7761.99	0.80235	0.82583	0.82638	0.83857
	7762.71	0.80256	0.82853	0.82936	0.84009
	7763.48	0.80793	0.83223	0.83358	0.84328
	7764.28	0.8118	0.83745	0.83913	0.84626
	7765.13	0.81994	0.84397	0.84599	0.85418
	7766.01	0.8291	0.85135	0.85601	0.8646
	7766.95	0.84089	0.86494	0.86581	0.88046
	7767.93	0.85256	0.87489	0.87851	0.89096
	7768.95	0.86642	0.88988	0.89259	0.90561
	7770.01	0.88398	0.90565	0.90817	0.92176
	7771.08	0.90194	0.91952	0.92159	0.93817
	7772.16	0.91693	0.93362	0.93553	0.94908
	7773.25	0.92986	0.94483	0.94699	0.96268
	7774.35	0.94051	0.95422	0.95661	0.97081
	7775.46	0.95172	0.96555	0.96713	0.9806
	7776.58	0.96416	0.9773	0.97976	0.99478
	7777.7	0.98041	0.99217	0.99301	1.00545
	7778.84	0.99901	1.00867	1.01095	1.02056
	7779.99	1.01812	1.02463	1.02548	1.04002

## Sheet: Fig.3a
	Fig.3a The electrochemical curves respond to the addition of TMAOH under light
	Time (h)	Current density (mA cm-2)
	0.00139	11.6936
	0.00278	11.6612
	0.00417	11.6319
	0.00549	11.6631
	0.00688	11.6478
	0.00827	11.6478
	0.00966	11.6288
	0.01104	11.6135
	0.01243	11.6237
	0.01382	11.6078
	0.01521	11.6052
	0.0166	11.5989
	0.01799	11.623
	0.01938	11.604
	0.02077	11.5893
	0.02216	11.5811
	0.02354	11.5766
	0.02493	11.5785
	0.02632	11.5805
	0.02771	11.5722
	0.0291	11.5779
	0.03049	11.5677
	0.03188	11.5607
	0.03295	11.6237
	0.03434	11.6205
	0.03573	11.5938
	0.03712	11.5836
	0.03851	11.583
	0.0399	11.5836
	0.04129	11.5728
	0.04268	11.5677
	0.04407	11.5684
	0.04545	11.5538
	0.04684	11.5569
	0.04823	11.541
	0.04962	11.5359
	0.05101	11.5525
	0.0524	11.5404
	0.05379	11.5379
	0.05518	11.5341
	0.05657	11.5124
	0.05795	11.5061
	0.05934	11.5194
	0.06073	11.5182
	0.06212	11.4991
	0.06351	11.5016
	0.0649	11.4883
	0.06629	11.4845
	0.06768	11.4889
	0.06907	11.4787
	0.07045	11.466
	0.07184	11.4654
	0.07323	11.4883
	0.07462	11.4749
	0.07601	11.4641
	0.0774	11.4743
	0.07879	11.454
	0.07938	11.5646
	0.08077	11.5398
	0.08216	11.5207
	0.08355	11.5302
	0.08494	11.5341
	0.08633	11.5086
	0.08772	11.5035
	0.08911	11.4876
	0.09049	11.4813
	0.09188	11.4915
	0.09327	11.4845
	0.09466	11.4915
	0.09605	11.4857
	0.09744	11.473
	0.09883	11.4807
	0.10022	11.4794
	0.10161	11.4609
	0.10269	11.5518
	0.10407	11.5334
	0.10546	11.5137
	0.10685	11.5156
	0.10824	11.5035
	0.10958	11.5544
	0.1107	11.5881
	0.11209	11.5735
	0.11348	11.5506
	0.11486	11.5646
	0.11625	11.5538
	0.11764	11.541
	0.11903	11.5359
	0.12042	11.5258
	0.12181	11.5175
	0.12314	11.5836
	0.12453	11.5455
	0.12592	11.5296
	0.12731	11.529
	0.1287	11.5169
	0.13008	11.5124
	0.13147	11.5182
	0.13286	11.5112
	0.13425	11.5029
	0.13564	11.5124
	0.13703	11.5194
	0.13842	11.5099
	0.13981	11.5029
	0.1412	11.4985
	0.14258	11.5099
	0.14397	11.5067
	0.14458	11.6491
	0.14597	11.6186
	0.14736	11.6167
	0.14875	11.5792
	0.15013	11.5728
	0.15152	11.5646
	0.15291	11.5665
	0.1543	11.5639
	0.15569	11.5563
	0.15708	11.5544
	0.15847	11.5595
	0.15986	11.5391
	0.16125	11.5423
	0.16263	11.555
	0.16402	11.5461
	0.16541	11.5379
	0.1668	11.5296
	0.16819	11.5436
	0.16958	11.5334
	0.17097	11.5468
	0.17236	11.527
	0.17375	11.5213
	0.17513	11.5156
	0.17652	11.5194
	0.17791	11.5245
	0.1793	11.5226
	0.18069	11.5169
	0.18208	11.5188
	0.18347	11.501
	0.18486	11.5004
	0.18625	11.4927
	0.18739	11.5455
	0.1885	11.5607
	0.18989	11.5442
	0.19128	11.5442
	0.19267	11.5283
	0.19406	11.5302
	0.19545	11.5156
	0.19684	11.5156
	0.19823	11.5124
	0.19962	11.5004
	0.201	11.5099
	0.20239	11.5048
	0.20378	11.4978
	0.20517	11.4819
	0.20656	11.4902
	0.20795	11.4915
	0.20934	11.5035
	0.21073	11.4781
	0.21212	11.4864
	0.2135	11.4698
	0.21489	11.4737
	0.21628	11.4794
	0.21767	11.4775
	0.21906	11.466
	0.22045	11.4768
	0.22184	11.4648
	0.22323	11.4546
	0.22462	11.4546
	0.226	11.4495
	0.22739	11.4381
	0.22878	11.4648
	0.23017	11.4578
	0.23156	11.4578
	0.23295	11.4508
	0.23434	11.4406
	0.23573	11.4438
	0.23668	11.4965
	0.23807	11.4934
	0.23946	11.4787
	0.24085	11.4641
	0.24224	11.4724
	0.24363	11.4597
	0.24502	11.4571
	0.2464	11.4501
	0.24779	11.4514
	0.24918	11.4336
	0.25057	11.447
	0.25196	11.4412
	0.25335	11.4482
	0.25474	11.4393
	0.25613	11.4355
	0.25752	11.4349
	0.25849	11.5245
	0.25988	11.4972
	0.26127	11.4864
	0.26266	11.4768
	0.26405	11.4711
	0.26544	11.473
	0.26682	11.4692
	0.26821	11.4609
	0.2696	11.4609
	0.27099	11.4514
	0.27238	11.4667
	0.27377	11.4476
	0.27516	11.4514
	0.27655	11.4489
	0.27794	11.44
	0.27932	11.4387
	0.28071	11.4355
	0.2821	11.4253
	0.28349	11.419
	0.28488	11.419
	0.28627	11.4177
	0.28766	11.4088
	0.28905	11.4177
	0.29044	11.4126
	0.29182	11.4025
	0.29321	11.4063
	0.2946	11.3967
	0.29599	11.4044
	0.29738	11.3986
	0.29877	11.4037
	0.30016	11.3897
	0.30155	11.3821
	0.30288	11.4317
	0.30427	11.3821
	0.30566	11.3885
	0.30705	11.3739
	0.30833	11.4133
	0.30972	11.3802
	0.3111	11.372
	0.31249	11.3783
	0.31388	11.372
	0.31527	11.365
	0.31666	11.3643
	0.31805	11.358
	0.31944	11.351
	0.32083	11.3605
	0.32222	11.3427
	0.3236	11.3478
	0.32499	11.3433
	0.32638	11.3453
	0.32777	11.3376
	0.32878	11.4145
	0.33017	11.3948
	0.33156	11.3751
	0.33295	11.3637
	0.33434	11.3624
	0.33573	11.3669
	0.33712	11.3796
	0.33851	11.3694
	0.33989	11.3605
	0.34128	11.3599
	0.34267	11.3484
	0.34406	11.3516
	0.34545	11.344
	0.34684	11.3313
	0.34823	11.3345
	0.34962	11.3446
	0.35101	11.3268
	0.35216	11.344
	0.35355	11.3433
	0.35494	11.3306
	0.35633	11.3319
	0.35771	11.3421
	0.3591	11.3281
	0.36049	11.3275
	0.36188	11.3186
	0.36327	11.3275
	0.36466	11.3122
	0.36605	11.3071
	0.36744	11.3147
	0.36883	11.2963
	0.37007	11.3395
	0.3712	11.377
	0.37259	11.3777
	0.37398	11.358
	0.37499	11.454
	0.37638	11.4044
	0.37777	11.3974
	0.37916	11.3885
	0.38055	11.3828
	0.38194	11.3847
	0.38333	11.3789
	0.38472	11.3681
	0.3861	11.3669
	0.38749	11.3688
	0.38888	11.3478
	0.39027	11.3669
	0.39166	11.3726
	0.39305	11.3624
	0.39444	11.3694
	0.39583	11.3561
	0.39722	11.3561
	0.3983	11.447
	0.39969	11.419
	0.40108	11.4025
	0.40247	11.391
	0.40386	11.3923
	0.40525	11.3809
	0.40664	11.384
	0.40803	11.3751
	0.40942	11.3707
	0.4108	11.3592
	0.41219	11.3548
	0.41358	11.3548
	0.41497	11.3542
	0.41636	11.3497
	0.41775	11.3535
	0.41914	11.3472
	0.42053	11.3472
	0.42192	11.3465
	0.4233	11.3484
	0.42469	11.3338
	0.42608	11.3459
	0.42747	11.3408
	0.42841	11.4412
	0.42952	11.4635
	0.43091	11.44
	0.4323	11.4266
	0.43369	11.4241
	0.43508	11.4184
	0.43647	11.4107
	0.43786	11.4031
	0.43925	11.3974
	0.44063	11.3904
	0.44202	11.3885
	0.44341	11.3815
	0.4448	11.3815
	0.44619	11.3942
	0.44758	11.3866
	0.44897	11.3758
	0.45036	11.3732
	0.45175	11.3681
	0.45313	11.363
	0.45452	11.3834
	0.45591	11.384
	0.4573	11.3726
	0.45855	11.412
	0.45994	11.4037
	0.46133	11.3942
	0.46272	11.3713
	0.46411	11.3783
	0.46549	11.3713
	0.46682	11.4025
	0.46821	11.377
	0.4696	11.3961
	0.47099	11.3878
	0.47237	11.3777
	0.47376	11.3834
	0.47467	11.4724
	0.47604	11.4355
	0.47743	11.4158
	0.47882	11.4184
	0.48021	11.3929
	0.4816	11.4126
	0.48299	11.4037
	0.48437	11.4025
	0.48576	11.3986
	0.48715	11.3878
	0.48854	11.3859
	0.48993	11.3872
	0.49132	11.3866
	0.49271	11.3745
	0.4941	11.3561
	0.49549	11.3656
	0.49687	11.3726
	0.49815	11.3789
	0.49954	11.3783
	0.50093	11.3694
	0.50231	11.3713
	0.5037	11.3707
	0.50509	11.3612
	0.50648	11.3605
	0.50787	11.3573
	0.50926	11.351
	0.51065	11.3522
	0.51204	11.3656
	0.51343	11.3459
	0.51481	11.3421
	0.5162	11.3338
	0.51759	11.3332
	0.51795	11.3408
	0.518	11.3211
	0.51801	11.3421
	0.51803	11.3236
	0.51804	11.3427
	0.51807	11.3249
	0.5183	11.3535
	0.51833	11.3268
	0.51835	11.3484
	0.51836	11.3255
	0.51837	11.344
	0.51838	11.3236
	0.51839	11.3497
	0.5184	11.3281
	0.51842	11.3433
	0.51842	11.3166
	0.51846	11.3408
	0.51862	11.3179
	0.51864	11.3421
	0.51865	11.3179
	0.5187	11.3395
	0.51873	11.3192
	0.51874	11.3497
	0.51875	11.3255
	0.51876	11.3453
	0.51876	11.3224
	0.51879	11.3484
	0.5188	11.3198
	0.51886	11.3503
	0.51891	11.3281
	0.51896	11.3459
	0.51897	11.3224
	0.51898	11.3427
	0.51898	11.3211
	0.51899	11.3421
	0.51901	11.3173
	0.52012	11.33
	0.52151	11.323
	0.52289	11.3306
	0.52428	11.2969
	0.52567	11.3166
	0.52706	11.3281
	0.52845	11.3275
	0.52984	11.3186
	0.53123	11.3141
	0.53262	11.3141
	0.53401	11.3128
	0.53539	11.3135
	0.53678	11.3166
	0.53817	11.3065
	0.53956	11.3008
	0.54095	11.302
	0.54234	11.3008
	0.54373	11.3046
	0.54512	11.3008
	0.54651	11.3039
	0.54789	11.2963
	0.54928	11.2893
	0.55067	11.2912
	0.55206	11.2791
	0.55345	11.2785
	0.55484	11.276
	0.55577	11.363
	0.55716	11.3211
	0.55855	11.3071
	0.55994	11.3078
	0.56133	11.3186
	0.56271	11.3084
	0.5641	11.2982
	0.56549	11.2995
	0.56688	11.2976
	0.56827	11.2938
	0.56966	11.2893
	0.57105	11.283
	0.57244	11.295
	0.57383	11.2836
	0.57521	11.2791
	0.5766	11.2721
	0.57799	11.2779
	0.57938	11.2772
	0.58077	11.2715
	0.58216	11.2556
	0.58355	11.262
	0.58494	11.2639
	0.58633	11.2442
	0.58771	11.2505
	0.5891	11.2315
	0.59049	11.2436
	0.59188	11.2429
	0.59327	11.2442
	0.59466	11.2499
	0.59605	11.2327
	0.59744	11.2257
	0.59883	11.2257
	0.60021	11.2257
	0.6016	11.2245
	0.60299	11.227
	0.60438	11.213
	0.60577	11.206
	0.60716	11.2188
	0.60855	11.227
	0.60972	11.2575
	0.61084	11.3039
	0.61223	11.2715
	0.61362	11.262
	0.61501	11.2563
	0.6164	11.2512
	0.61751	11.3198
	0.61855	11.3828
	0.61994	11.3522
	0.62132	11.344
	0.62271	11.3351
	0.6241	11.3243
	0.62549	11.3345
	0.62688	11.3287
	0.62827	11.3211
	0.62966	11.3135
	0.63105	11.3154
	0.63244	11.3224
	0.63382	11.3065
	0.63521	11.3046
	0.6366	11.302
	0.63799	11.316
	0.63938	11.3008
	0.64077	11.2957
	0.64216	11.2963
	0.64355	11.302
	0.64494	11.2887
	0.64632	11.2804
	0.64771	11.2836
	0.6491	11.2658
	0.65049	11.2601
	0.65188	11.2594
	0.65327	11.2753
	0.65466	11.2556
	0.65605	11.2817
	0.65744	11.2569
	0.65882	11.255
	0.66021	11.2512
	0.6616	11.2563
	0.66299	11.2461
	0.66438	11.2709
	0.66577	11.2563
	0.66716	11.2493
	0.66855	11.241
	0.66994	11.2347
	0.67132	11.2315
	0.67271	11.2308
	0.6741	11.2321
	0.67549	11.2378
	0.67688	11.2321
	0.67783	11.283
	0.67922	11.2715
	0.68061	11.2588
	0.682	11.2588
	0.68339	11.2607
	0.68478	11.2474
	0.68617	11.227
	0.68756	11.2563
	0.68894	11.2378
	0.69033	11.2442
	0.69172	11.234
	0.69311	11.2327
	0.6945	11.2359
	0.69477	11.3948
	0.69616	11.363
	0.69755	11.3249
	0.69893	11.3262
	0.70032	11.3217
	0.70171	11.3135
	0.7031	11.3084
	0.70449	11.3058
	0.70588	11.3128
	0.70727	11.3046
	0.70866	11.2982
	0.71005	11.2944
	0.71143	11.2899
	0.71282	11.2887
	0.71421	11.288
	0.7156	11.2906
	0.71699	11.2741
	0.71838	11.2544
	0.71977	11.2645
	0.72116	11.2594
	0.72255	11.2709
	0.72393	11.2728
	0.72532	11.2575
	0.72671	11.2607
	0.7281	11.255
	0.72949	11.2582
	0.73088	11.2499
	0.73227	11.2385
	0.73366	11.2486
	0.73505	11.2448
	0.73643	11.2442
	0.73782	11.234
	0.73921	11.2429
	0.7406	11.2461
	0.74199	11.2372
	0.74338	11.2347
	0.74477	11.2308
	0.74604	11.2728
	0.74731	11.316
	0.7487	11.2874
	0.75009	11.2925
	0.75148	11.2785
	0.75287	11.2639
	0.75426	11.2588
	0.75565	11.2582
	0.75704	11.248
	0.75843	11.2448
	0.75981	11.2505
	0.7612	11.248
	0.76259	11.2461
	0.76398	11.2423
	0.76492	11.3001
	0.7663	11.2893
	0.76769	11.2868
	0.76908	11.2658
	0.77047	11.2626
	0.77186	11.2683
	0.77325	11.2512
	0.77464	11.2715
	0.77603	11.2512
	0.77742	11.2632
	0.7788	11.2544
	0.78019	11.2524
	0.78158	11.2467
	0.78297	11.2499
	0.78436	11.2588
	0.78575	11.2537
	0.78714	11.2391
	0.78853	11.2327
	0.78992	11.2366
	0.79122	11.2594
	0.79261	11.2639
	0.794	11.2467
	0.79539	11.2385
	0.79678	11.2366
	0.79817	11.2181
	0.79955	11.234
	0.80094	11.2296
	0.80233	11.2251
	0.80372	11.2238
	0.80511	11.2188
	0.8065	11.2156
	0.80789	11.2137
	0.80928	11.2048
	0.81067	11.1946
	0.81204	11.2594
	0.81316	11.2563
	0.81455	11.2499
	0.81594	11.248
	0.81733	11.2474
	0.81872	11.2493
	0.82011	11.2448
	0.82149	11.2448
	0.82288	11.2315
	0.82427	11.2226
	0.82566	11.2207
	0.82705	11.2219
	0.82844	11.2194
	0.82983	11.2162
	0.83122	11.2073
	0.83261	11.1984
	0.83399	11.1921
	0.83538	11.1933
	0.83677	11.1908
	0.83816	11.1952
	0.83955	11.1984
	0.84094	11.1901
	0.84233	11.18
	0.84372	11.1819
	0.84511	11.1978
	0.84649	11.1844
	0.84788	11.1851
	0.84927	11.1984
	0.85066	11.1844
	0.85205	11.1806
	0.85344	11.1774
	0.85483	11.1787
	0.85622	11.1666
	0.85761	11.1654
	0.85899	11.1743
	0.86038	11.1571
	0.86177	11.1654
	0.86316	11.159
	0.86455	11.1577
	0.86594	11.1552
	0.86733	11.1425
	0.86872	11.1488
	0.87011	11.1361
	0.87149	11.1514
	0.87288	11.1406
	0.87427	11.1374
	0.87566	11.1399
	0.87705	11.159
	0.87844	11.1457
	0.87983	11.1374
	0.88122	11.1355
	0.88261	11.1298
	0.88379	11.1717
	0.88491	11.1781
	0.8863	11.1584
	0.88769	11.1647
	0.88908	11.1482
	0.89046	11.1444
	0.89185	11.1488
	0.89324	11.1374
	0.89463	11.1406
	0.89602	11.1298
	0.89714	11.159
	0.89853	11.1501
	0.89952	11.2257
	0.90091	11.2137
	0.9023	11.1984
	0.90365	11.241
	0.90477	11.2486
	0.90616	11.2321
	0.90755	11.2353
	0.90894	11.2423
	0.91033	11.2397
	0.91171	11.2226
	0.9131	11.2041
	0.91449	11.2156
	0.91588	11.2118
	0.91727	11.2073
	0.91866	11.2054
	0.92005	11.1959
	0.92144	11.1972
	0.92283	11.1876
	0.92421	11.1908
	0.9256	11.187
	0.92699	11.1844
	0.92838	11.1749
	0.92977	11.1685
	0.93116	11.173
	0.93255	11.1641
	0.93394	11.1654
	0.93533	11.1635
	0.93671	11.1654
	0.9381	11.1889
	0.93949	11.1819
	0.94088	11.201
	0.94227	11.1908
	0.94366	11.1889
	0.94505	11.1685
	0.94644	11.1552
	0.94783	11.1705
	0.94921	11.1654
	0.9506	11.1692
	0.95199	11.1673
	0.95338	11.1622
	0.95477	11.1387
	0.95616	11.1552
	0.95755	11.1495
	0.95894	11.1431
	0.96002	11.255
	0.96114	11.2607
	0.96221	11.3605
	0.96358	11.2861
	0.96497	11.2683
	0.96636	11.2614
	0.96774	11.2505
	0.96913	11.2524
	0.97052	11.2493
	0.97191	11.2366
	0.9733	11.2505
	0.97469	11.2505
	0.97608	11.2499
	0.97747	11.2264
	0.97886	11.2334
	0.98024	11.2207
	0.98163	11.2391
	0.98302	11.2219
	0.98441	11.2207
	0.9858	11.2188
	0.98719	11.208
	0.98858	11.2124
	0.98997	11.208
	0.99136	11.206
	0.99274	11.1901
	0.99413	11.194
	0.99552	11.194
	0.99691	11.1806
	0.9983	11.18
	0.99969	11.1883
	1.00108	11.1851
	1.00247	11.1895
	1.00386	11.1832
	1.00524	11.1959
	1.00663	11.1838
	1.00802	11.18
	1.00941	11.1717
	1.01066	11.1851
	1.01205	11.1921
	1.01344	11.1838
	1.01483	11.1723
	1.01621	11.1768
	1.0176	11.1749
	1.01899	11.1685
	1.02038	11.1622
	1.02177	11.1666
	1.02316	11.1755
	1.02455	11.1546
	1.02594	11.1514
	1.02718	11.2086
	1.02829	11.2188
	1.02968	11.2003
	1.03107	11.199
	1.03246	11.1978
	1.03385	11.1883
	1.03524	11.1959
	1.03662	11.2067
	1.03801	11.1921
	1.03916	11.2709
	1.04055	11.2169
	1.04194	11.2149
	1.04333	11.2188
	1.04472	11.2029
	1.0461	11.2016
	1.04749	11.1914
	1.04888	11.1895
	1.05027	11.1965
	1.05166	11.1806
	1.05305	11.1908
	1.05444	11.1806
	1.05583	11.1863
	1.05722	11.173
	1.0586	11.1743
	1.05999	11.166
	1.06138	11.1666
	1.06277	11.1705
	1.06416	11.1507
	1.06555	11.1832
	1.06694	11.1647
	1.06833	11.1685
	1.06972	11.1654
	1.0711	11.1616
	1.07249	11.152
	1.07388	11.1546
	1.07527	11.1298
	1.07666	11.1355
	1.07805	11.1438
	1.07944	11.1291
	1.08083	11.131
	1.08222	11.124
	1.0836	11.1171
	1.08499	11.1209
	1.08638	11.1209
	1.08777	11.112
	1.08916	11.1094
	1.09055	11.112
	1.09194	11.1139
	1.09333	11.131
	1.09472	11.1145
	1.0961	11.1418
	1.09749	11.1202
	1.09888	11.1266
	1.10027	11.1151
	1.10166	11.112
	1.10305	11.0992
	1.10396	11.166
	1.10535	11.1418
	1.10674	11.1444
	1.10813	11.131
	1.10952	11.119
	1.11091	11.1202
	1.1123	11.1101
	1.11369	11.1113
	1.11507	11.1062
	1.11646	11.105
	1.11785	11.1012
	1.11918	11.1393
	1.12057	11.1279
	1.12196	11.1094
	1.12335	11.1151
	1.12474	11.1145
	1.12612	11.1075
	1.12751	11.1126
	1.1289	11.1101
	1.13029	11.0974
	1.13168	11.0999
	1.13307	11.1101
	1.13446	11.112
	1.13585	11.105
	1.13724	11.1056
	1.13862	11.0916
	1.14001	11.0815
	1.1414	11.0732
	1.14279	11.077
	1.14418	11.07
	1.14557	11.0643
	1.14696	11.0713
	1.14835	11.0611
	1.14974	11.0509
	1.15112	11.056
	1.15251	11.0484
	1.1539	11.0459
	1.15529	11.056
	1.15668	11.0452
	1.15807	11.0624
	1.15946	11.0656
	1.16085	11.0617
	1.16224	11.0516
	1.1633	11.1088
	1.16469	11.0929
	1.16608	11.0789
	1.16747	11.0897
	1.16886	11.084
	1.17025	11.0649
	1.17123	11.1743
	1.17261	11.1272
	1.174	11.1101
	1.17539	11.1024
	1.17678	11.1088
	1.17817	11.098
	1.17956	11.091
	1.18095	11.0967
	1.18234	11.0834
	1.18373	11.0878
	1.18511	11.0732
	1.1865	11.0687
	1.18789	11.0776
	1.18928	11.0846
	1.19067	11.0795
	1.19206	11.0904
	1.19329	11.1368
	1.19441	11.159
	1.1958	11.1425
	1.19719	11.1247
	1.19858	11.112
	1.19996	11.1139
	1.20135	11.1018
	1.20274	11.0948
	1.20413	11.0974
	1.20552	11.1069
	1.20691	11.0808
	1.2083	11.0757
	1.20969	11.0726
	1.21108	11.0821
	1.21246	11.0923
	1.21385	11.0776
	1.21524	11.0789
	1.21663	11.0726
	1.21802	11.0745
	1.21941	11.07
	1.2208	11.0891
	1.22219	11.0827
	1.22358	11.0738
	1.22496	11.0808
	1.22635	11.0637
	1.22774	11.0713
	1.22913	11.0624
	1.23052	11.0592
	1.23191	11.0694
	1.2333	11.0516
	1.23469	11.0509
	1.23608	11.0446
	1.23746	11.0548
	1.23854	11.0961
	1.23993	11.0713
	1.24132	11.0713
	1.24271	11.0687
	1.24345	11.2251
	1.24452	11.2003
	1.24591	11.1774
	1.2473	11.1774
	1.24868	11.1673
	1.25007	11.1736
	1.25146	11.1705
	1.25285	11.1666
	1.25424	11.1463
	1.25563	11.1539
	1.25702	11.1431
	1.25841	11.1393
	1.2598	11.1342
	1.26118	11.138
	1.26257	11.1342
	1.26396	11.1317
	1.26535	11.1266
	1.26674	11.1202
	1.26813	11.1145
	1.26952	11.1209
	1.27091	11.1298
	1.2723	11.1177
	1.27368	11.119
	1.27507	11.1221
	1.27646	11.1082
	1.27785	11.1056
	1.27924	11.1488
	1.28062	11.1151
	1.28201	11.1279
	1.2834	11.1298
	1.28479	11.124
	1.28618	11.1082
	1.28757	11.119
	1.28896	11.1196
	1.29035	11.1094
	1.29174	11.1043
	1.29312	11.0878
	1.29451	11.098
	1.2959	11.084
	1.29729	11.0942
	1.29868	11.0884
	1.30007	11.0853
	1.30146	11.0846
	1.30285	11.0884
	1.30386	11.1488
	1.30518	11.1819
	1.30657	11.1457
	1.30796	11.1457
	1.30935	11.1329
	1.31073	11.1438
	1.31212	11.1304
	1.31351	11.1641
	1.3149	11.1361
	1.31629	11.131
	1.31768	11.1298
	1.31907	11.1259
	1.32046	11.1196
	1.32185	11.1171
	1.32323	11.1113
	1.32462	11.1113
	1.32601	11.1164
	1.3274	11.1164
	1.32879	11.0992
	1.33018	11.0948
	1.33157	11.0923
	1.33296	11.0751
	1.33435	11.0942
	1.33573	11.0961
	1.33712	11.0834
	1.33851	11.0859
	1.3399	11.0865
	1.34129	11.0815
	1.34268	11.063
	1.34407	11.091
	1.34546	11.0745
	1.34685	11.0745
	1.34823	11.0605
	1.34962	11.063
	1.35101	11.0567
	1.3524	11.0541
	1.35379	11.0427
	1.35518	11.0535
	1.35657	11.0656
	1.35796	11.0668
	1.35935	11.0592
	1.36073	11.0452
	1.36212	11.0586
	1.36351	11.0497
	1.3649	11.0592
	1.36629	11.049
	1.36768	11.0522
	1.36907	11.0459
	1.37046	11.037
	1.37185	11.0344
	1.37323	11.0319
	1.37462	11.0478
	1.37601	11.0395
	1.37716	11.0872
	1.37855	11.0401
	1.37994	11.0522
	1.38132	11.0446
	1.38271	11.0395
	1.3841	11.0382
	1.38549	11.0376
	1.38688	11.0312
	1.38827	11.0147
	1.38966	11.0243
	1.39105	11.0306
	1.39244	11.0204
	1.39382	11.0217
	1.39444	11.1679
	1.39583	11.0974
	1.39722	11.0846
	1.39861	11.0637
	1.39999	11.0649
	1.40138	11.0643
	1.40277	11.0389
	1.40416	11.0497
	1.40555	11.0459
	1.40694	11.0414
	1.40833	11.0637
	1.40972	11.0503
	1.41111	11.049
	1.41249	11.0325
	1.41388	11.0287
	1.41527	11.0325
	1.41666	11.0268
	1.41805	11.0319
	1.41944	11.0223
	1.42083	11.0179
	1.42222	11.0141
	1.42361	11.0179
	1.42499	11.0052
	1.42638	11.0147
	1.42777	11.0109
	1.42916	10.9969
	1.43055	11.0192
	1.43194	11.0103
	1.43333	11.0058
	1.43472	10.9848
	1.43611	10.9906
	1.43749	10.9848
	1.43888	11.0064
	1.44027	11.0014
	1.44166	10.9855
	1.44305	10.9963
	1.44444	10.9937
	1.44583	10.9874
	1.44722	10.9759
	1.44861	10.9747
	1.4496	11.0865
	1.45099	11.056
	1.45238	11.0452
	1.45377	11.0274
	1.45516	11.0351
	1.45655	11.0287
	1.45794	11.0185
	1.45933	11.009
	1.46072	11.009
	1.4621	11.0179
	1.46349	11.0103
	1.46488	11.0039
	1.46627	11.0122
	1.46766	11.0014
	1.46905	10.9797
	1.47044	10.9918
	1.47183	10.9804
	1.47322	10.9766
	1.47448	11.0306
	1.4756	11.0503
	1.47699	11.0338
	1.47837	11.0312
	1.47948	11.1368
	1.48087	11.0846
	1.48225	11.0681
	1.48364	11.0662
	1.48503	11.0586
	1.48642	11.0579
	1.48781	11.0528
	1.4892	11.056
	1.49059	11.0611
	1.49198	11.0414
	1.49337	11.0478
	1.49475	11.042
	1.49614	11.0331
	1.49753	11.0325
	1.49892	11.0255
	1.50031	11.0058
	1.5017	11.016
	1.50309	11.0014
	1.50448	11.0007
	1.50587	11.0001
	1.50725	11.0014
	1.50864	11.0198
	1.51003	11.0153
	1.51142	11.0058
	1.51281	10.9969
	1.5142	10.9918
	1.51559	10.9956
	1.51698	11.0014
	1.51837	10.9918
	1.51975	10.9912
	1.52114	10.9829
	1.52253	10.9791
	1.52392	10.9855
	1.52531	10.9721
	1.52575	11.1488
	1.52714	11.0948
	1.52853	11.077
	1.52992	11.0719
	1.53131	11.0516
	1.5327	11.0541
	1.53409	11.0503
	1.53507	11.1209
	1.53646	11.0967
	1.53785	11.0783
	1.53924	11.0821
	1.54063	11.0802
	1.54202	11.0967
	1.54341	11.0872
	1.5448	11.0789
	1.54618	11.0789
	1.54757	11.0656
	1.54896	11.0643
	1.55035	11.0681
	1.55174	11.0605
	1.55313	11.0611
	1.55452	11.0592
	1.55591	11.0433
	1.5573	11.0503
	1.55868	11.0465
	1.56007	11.0459
	1.56135	11.0732
	1.56274	11.056
	1.56413	11.0605
	1.56552	11.037
	1.56691	11.0363
	1.5683	11.042
	1.56969	11.037
	1.57108	11.0541
	1.57246	11.0427
	1.57385	11.0484
	1.57524	11.0471
	1.5766	11.0923
	1.57799	11.0548
	1.57938	11.0567
	1.58077	11.0433
	1.58216	11.0338
	1.58354	11.0414
	1.58493	11.0319
	1.58632	11.0287
	1.58771	11.023
	1.5891	11.0287
	1.59049	11.0153
	1.59188	11.0243
	1.59327	11.0109
	1.59466	11.0401
	1.59604	11.0134
	1.59743	11.0243
	1.59865	11.0548
	1.60004	11.0351
	1.60143	11.0414
	1.60282	11.0351
	1.60421	11.037
	1.60559	11.0344
	1.60698	11.0293
	1.60837	11.0211
	1.60976	11.0287
	1.61115	11.0351
	1.61254	11.0192
	1.61393	11.0185
	1.61532	11.0211
	1.61671	11.0026
	1.61809	11.0026
	1.61948	11.009
	1.62087	11.0077
	1.62226	11.0033
	1.62365	10.995
	1.62504	10.9944
	1.62643	10.9836
	1.62782	10.9848
	1.62921	10.9899
	1.63009	11.0363
	1.63148	11.0261
	1.63287	11.0096
	1.63426	11.023
	1.63565	11.0153
	1.63704	11.0064
	1.63842	11.0103
	1.63981	11.0045
	1.6412	11.0039
	1.64259	11.0109
	1.64398	11.0026
	1.64537	11.0026
	1.64676	11.0007
	1.64815	10.9874
	1.64954	10.9969
	1.65092	10.9912
	1.65231	10.9709
	1.6537	10.9925
	1.65509	10.9823
	1.65648	10.9689
	1.65787	10.9721
	1.65926	10.9728
	1.66065	10.9581
	1.66204	10.9543
	1.66342	10.953
	1.66481	10.9448
	1.6662	10.9658
	1.66759	10.9632
	1.66898	10.9639
	1.67037	10.9658
	1.67176	10.9575
	1.67315	10.9435
	1.67454	10.9352
	1.67592	10.9594
	1.67711	10.9982
	1.6785	10.9645
	1.67989	10.9537
	1.68128	10.9613
	1.68267	10.9499
	1.68371	11.0535
	1.6851	11.002
	1.68649	10.9944
	1.68788	10.9886
	1.68927	10.9728
	1.69066	10.9791
	1.69205	10.9785
	1.69343	10.9791
	1.69482	10.9619
	1.69621	10.9499
	1.6976	10.9594
	1.69899	10.9797
	1.70038	10.9734
	1.70177	10.9658
	1.70316	10.9543
	1.70455	10.9524
	1.70593	10.9639
	1.70732	10.948
	1.70871	10.9461
	1.7101	10.9403
	1.71149	10.9384
	1.71288	10.9365
	1.71427	10.9327
	1.71566	10.9117
	1.71705	10.9378
	1.71843	10.9124
	1.71982	10.9162
	1.72121	10.9143
	1.7226	10.9073
	1.72399	10.9111
	1.72538	10.8984
	1.72654	10.9613
	1.72745	11.0408
	1.72884	10.9912
	1.73023	10.9759
	1.73162	11.0211
	1.73301	10.995
	1.73439	10.9956
	1.73578	10.9937
	1.73717	10.9797
	1.73856	10.9791
	1.73995	10.9689
	1.74134	10.9664
	1.74273	10.9619
	1.74412	10.9639
	1.74551	10.953
	1.74689	10.9499
	1.74828	10.9734
	1.74967	10.9677
	1.75106	10.9632
	1.75245	10.9594
	1.75384	10.9461
	1.75523	10.9454
	1.75662	10.948
	1.75801	10.9429
	1.75939	10.9346
	1.76078	10.9334
	1.76217	10.9263
	1.76356	10.9206
	1.76495	10.9321
	1.76634	10.9283
	1.76728	11.0052
	1.76867	10.9836
	1.77006	10.9747
	1.77145	10.9575
	1.77284	10.9651
	1.77423	10.9486
	1.77497	11.1151
	1.77636	11.0598
	1.77775	11.0484
	1.77913	11.0312
	1.78052	11.0185
	1.78191	11.0293
	1.7833	11.0223
	1.78469	11.0179
	1.78608	11.0147
	1.78747	11.0153
	1.78886	10.9982
	1.79025	11.0052
	1.79163	11.0198
	1.79302	10.9867
	1.79441	10.9969
	1.7958	10.9956
	1.79719	11.0033
	1.79858	10.9937
	1.79997	10.9899
	1.80136	10.9899
	1.80275	10.9817
	1.80413	11.002
	1.80552	10.9899
	1.80691	10.9836
	1.8083	10.9823
	1.80969	10.9912
	1.81108	10.9823
	1.81247	10.9893
	1.81386	10.967
	1.81525	10.9728
	1.81663	10.9658
	1.81802	10.9791
	1.81941	10.9651
	1.8208	10.9931
	1.82219	10.9728
	1.82358	10.9594
	1.82497	10.9569
	1.82593	11.0236
	1.82732	11.0179
	1.82871	11.0084
	1.8301	11.0109
	1.83149	11.0115
	1.83287	10.995
	1.83426	10.9867
	1.83565	10.9829
	1.83684	11.0141
	1.83823	11.009
	1.83962	11.0045
	1.84101	11.0001
	1.8424	11.0007
	1.84379	10.9829
	1.84518	10.9982
	1.84657	10.9886
	1.84796	10.9886
	1.84934	10.9804
	1.85073	10.9709
	1.85212	10.9734
	1.85351	10.9797
	1.8549	10.9696
	1.85629	10.9486
	1.85768	10.9473
	1.85907	10.9346
	1.86046	10.9492
	1.86184	10.9499
	1.86323	10.9594
	1.86462	10.9524
	1.86601	10.9391
	1.8674	10.9512
	1.86879	10.955
	1.87018	10.9403
	1.87157	10.9397
	1.87296	10.9429
	1.87422	11.0033
	1.8756	10.9963
	1.87699	10.9734
	1.87838	10.9791
	1.87977	10.9797
	1.88116	10.9734
	1.88255	10.955
	1.88394	10.9651
	1.88533	10.9442
	1.88672	10.9543
	1.8881	10.9365
	1.88949	10.9435
	1.89088	10.9391
	1.89227	10.9378
	1.89366	10.9372
	1.89501	10.9422
	1.8964	10.9365
	1.89779	10.9365
	1.89918	10.9334
	1.90056	10.9283
	1.90195	10.9289
	1.9033	10.9734
	1.90441	10.9766
	1.9058	10.9613
	1.90719	10.9639
	1.90858	10.9569
	1.90997	10.9581
	1.91136	10.9454
	1.91275	10.9518
	1.91413	10.96
	1.91552	10.9562
	1.91691	10.9422
	1.9183	10.9346
	1.91969	10.934
	1.92108	10.9276
	1.92227	10.9753
	1.92366	10.9365
	1.92505	10.9372
	1.92644	10.9302
	1.92783	10.9302
	1.92922	10.9219
	1.93061	10.9435
	1.932	10.9238
	1.93338	10.9308
	1.93477	10.9283
	1.93616	10.9143
	1.93755	10.9225
	1.93894	10.9232
	1.94033	10.9238
	1.94172	10.9028
	1.94311	10.9092
	1.9445	10.8984
	1.94588	10.8997
	1.94727	10.8984
	1.94866	10.8952
	1.95005	10.8787
	1.95144	10.8863
	1.95283	10.8685
	1.95422	10.8793
	1.95561	10.8641
	1.957	10.873
	1.95838	10.8761
	1.95977	10.878
	1.96116	10.8755
	1.96255	10.873
	1.96394	10.8653
	1.96533	10.8602
	1.96672	10.859
	1.96811	10.8609
	1.9695	10.8571
	1.97088	10.8564
	1.97227	10.9092
	1.97366	10.8806
	1.97505	10.866
	1.97641	10.913
	1.97753	10.9416
	1.97892	10.927
	1.98031	10.9105
	1.98169	10.9016
	1.98308	10.8908
	1.98447	10.8946
	1.98586	10.8749
	1.98725	10.885
	1.98864	10.8761
	1.99003	10.8831
	1.99142	10.8997
	1.99281	10.8819
	1.99419	10.8857
	1.99558	10.8742
	1.99697	10.8704
	1.99836	10.8641
	1.99975	10.8761
	2.00114	10.8698
	2.00253	10.8641
	2.00392	10.8583
	2.00531	10.8539
	2.00669	10.852
	2.00761	10.9295
	2.009	10.9225
	2.01039	10.8927
	2.01178	10.8882
	2.01317	10.9009
	2.01456	10.8825
	2.01595	10.8863
	2.01697	10.9454
	2.01836	10.9194
	2.01975	10.9124
	2.02114	10.9168
	2.02253	10.9263
	2.02392	10.9245
	2.02521	10.9575
	2.0266	10.9308
	2.02799	10.9397
	2.02938	10.9155
	2.03077	10.9232
	2.03216	10.9181
	2.03354	10.9213
	2.03493	10.9162
	2.03569	11.0478
	2.03708	11.009
	2.03847	10.9937
	2.03986	10.9791
	2.04125	10.9842
	2.04264	10.9658
	2.04403	10.967
	2.04542	10.981
	2.04681	10.9619
	2.04819	10.9664
	2.04958	10.9607
	2.05097	10.9486
	2.05236	10.9435
	2.05375	10.9422
	2.05475	11.0592
	2.05614	11.0071
	2.05753	10.9976
	2.05892	10.995
	2.0603	10.9899
	2.06169	10.9899
	2.06308	10.9728
	2.06447	10.9689
	2.06586	10.9791
	2.06725	10.9683
	2.06864	10.9639
	2.07003	10.9594
	2.07142	10.9594
	2.0728	10.9562
	2.07419	10.9613
	2.07558	10.9486
	2.07697	10.9588
	2.07836	10.9524
	2.07975	10.9467
	2.08114	10.9562
	2.08253	10.9238
	2.08392	10.9213
	2.0853	10.9225
	2.08669	10.9149
	2.08808	10.9168
	2.08947	10.9238
	2.09086	10.9314
	2.09225	10.9232
	2.09364	10.9168
	2.09503	10.9302
	2.09642	10.927
	2.0978	10.9314
	2.09919	10.9187
	2.10058	10.9155
	2.10197	10.9225
	2.10336	10.9136
	2.10475	10.9092
	2.10614	10.8965
	2.10753	10.9016
	2.10892	10.8965
	2.1103	10.8863
	2.11169	10.8876
	2.11308	10.8939
	2.11447	10.8666
	2.11586	10.8711
	2.11725	10.8869
	2.11864	10.878
	2.12003	10.8723
	2.12142	10.9067
	2.1228	10.8869
	2.12419	10.9079
	2.12558	10.8908
	2.12696	10.8958
	2.12835	10.8838
	2.12974	10.8812
	2.13113	10.8825
	2.13252	10.878
	2.13391	10.8819
	2.1353	10.8787
	2.13669	10.8768
	2.13808	10.8602
	2.13946	10.8723
	2.14085	10.8596
	2.14224	10.8609
	2.14363	10.859
	2.14502	10.8514
	2.14599	10.8621
	2.14737	10.8558
	2.14876	10.845
	2.15015	10.8539
	2.15154	10.8437
	2.15293	10.8393
	2.15386	10.9658
	2.15525	10.9194
	2.15664	10.9155
	2.15803	10.9079
	2.15942	10.9009
	2.16072	10.9645
	2.16211	10.9289
	2.16349	10.9327
	2.16488	10.9168
	2.16627	10.9149
	2.16766	10.8984
	2.16905	10.9067
	2.17044	10.9067
	2.17183	10.9028
	2.17322	10.9003
	2.17461	10.8939
	2.17599	10.8768
	2.17738	10.8927
	2.17877	10.8755
	2.18016	10.8927
	2.18155	10.8787
	2.18294	10.8749
	2.18433	10.8621
	2.18572	10.8583
	2.18711	10.8698
	2.18849	10.873
	2.18988	10.8666
	2.19127	10.8698
	2.19266	10.8609
	2.19405	10.8634
	2.19544	10.8653
	2.19683	10.845
	2.19822	10.8475
	2.19961	10.8444
	2.20099	10.8596
	2.20238	10.8641
	2.20377	10.8501
	2.20516	10.8558
	2.20655	10.8456
	2.20794	10.8374
	2.20933	10.8444
	2.21072	10.8316
	2.21211	10.8342
	2.21349	10.8342
	2.21488	10.831
	2.21627	10.831
	2.21766	10.8399
	2.21905	10.8571
	2.22044	10.8405
	2.22183	10.8323
	2.22322	10.8399
	2.22461	10.8329
	2.22599	10.8374
	2.22738	10.8247
	2.22877	10.8177
	2.23016	10.8234
	2.23155	10.8088
	2.23294	10.8119
	2.23433	10.8196
	2.23572	10.817
	2.23668	10.9054
	2.23807	10.8571
	2.23946	10.8494
	2.24085	10.8285
	2.24224	10.8323
	2.24363	10.8316
	2.24502	10.8202
	2.24641	10.8196
	2.24779	10.824
	2.24911	10.8336
	2.2505	10.8361
	2.25189	10.8469
	2.25328	10.8444
	2.25467	10.8405
	2.25606	10.8285
	2.25744	10.8196
	2.25883	10.8393
	2.26022	10.8227
	2.26161	10.8107
	2.263	10.8132
	2.26439	10.8145
	2.26578	10.8011
	2.26713	10.8297
	2.26852	10.8126
	2.2699	10.8018
	2.27129	10.8088
	2.27268	10.8069
	2.27407	10.7935
	2.27546	10.7967
	2.27685	10.7929
	2.27824	10.7821
	2.27963	10.7871
	2.28102	10.7706
	2.2824	10.7751
	2.28379	10.7865
	2.28518	10.7903
	2.28604	10.8831
	2.28743	10.8532
	2.28882	10.8437
	2.29021	10.8342
	2.2916	10.8259
	2.29299	10.8285
	2.29438	10.8183
	2.29577	10.8157
	2.29715	10.8164
	2.29783	10.9874
	2.29863	11.0357
	2.30002	11.0064
	2.30141	10.9772
	2.3028	10.9581
	2.30419	10.953
	2.30558	10.9461
	2.30696	10.9352
	2.30835	10.9384
	2.30974	10.9289
	2.31113	10.9429
	2.31252	10.9352
	2.31391	10.9365
	2.3153	10.9149
	2.31669	10.9327
	2.31808	10.9283
	2.31946	10.9257
	2.32085	10.927
	2.32224	10.9136
	2.32363	10.9054
	2.32502	10.9124
	2.32641	10.9016
	2.3278	10.9022
	2.32919	10.899
	2.33058	10.899
	2.33196	10.8876
	2.33335	10.8793
	2.33474	10.8958
	2.33613	10.8857
	2.33752	10.8736
	2.33891	10.8799
	2.3403	10.8844
	2.34169	10.8863
	2.34308	10.8768
	2.34446	10.878
	2.34585	10.8857
	2.34724	10.8825
	2.34863	10.8698
	2.35002	10.8717
	2.35141	10.8628
	2.3528	10.8634
	2.35419	10.8749
	2.35558	10.859
	2.35696	10.8577
	2.35835	10.8539
	2.35974	10.8463
	2.36113	10.8494
	2.36252	10.8374
	2.36364	10.9086
	2.36503	10.8882
	2.36641	10.8749
	2.3678	10.878
	2.36919	10.8653
	2.37058	10.8386
	2.37197	10.8545
	2.37336	10.8482
	2.37475	10.8526
	2.37614	10.8501
	2.37753	10.8653
	2.37891	10.8628
	2.3803	10.8507
	2.38169	10.8393
	2.38308	10.8552
	2.38447	10.8475
	2.38586	10.8475
	2.38725	10.8399
	2.38864	10.8437
	2.39003	10.831
	2.39141	10.8157
	2.3928	10.824
	2.39419	10.8361
	2.39558	10.8157
	2.39697	10.8138
	2.39836	10.8189
	2.39975	10.8107
	2.40114	10.8138
	2.40253	10.7871
	2.40391	10.7992
	2.4053	10.7935
	2.4065	10.8304
	2.40788	10.8119
	2.40927	10.8145
	2.41066	10.8354
	2.41205	10.8145
	2.41344	10.8132
	2.41483	10.81
	2.41622	10.8221
	2.41761	10.8088
	2.41884	10.8367
	2.42023	10.8253
	2.42162	10.8291
	2.42301	10.8266
	2.42439	10.8221
	2.42578	10.8177
	2.4268	10.8914
	2.42819	10.8653
	2.42958	10.8564
	2.43097	10.859
	2.43235	10.8482
	2.43374	10.8545
	2.43513	10.8342
	2.43652	10.8437
	2.43791	10.8285
	2.4393	10.8316
	2.44069	10.8221
	2.44208	10.8291
	2.44347	10.8221
	2.44485	10.8354
	2.44624	10.8304
	2.44763	10.8202
	2.44902	10.8151
	2.45041	10.8151
	2.4518	10.8069
	2.45319	10.8069
	2.45458	10.8081
	2.45597	10.8043
	2.45735	10.796
	2.45874	10.7992
	2.46013	10.7865
	2.46152	10.7846
	2.46278	10.8374
	2.46417	10.8227
	2.46556	10.8482
	2.46695	10.8177
	2.46834	10.8138
	2.46973	10.8049
	2.47112	10.7967
	2.47251	10.796
	2.47389	10.7954
	2.47528	10.81
	2.47667	10.8081
	2.47806	10.7954
	2.47945	10.8094
	2.48084	10.8005
	2.48223	10.791
	2.48362	10.7903
	2.48501	10.7935
	2.48639	10.7865
	2.48778	10.7846
	2.48917	10.7814
	2.49056	10.7878
	2.49195	10.7846
	2.49334	10.7776
	2.49473	10.7713
	2.49612	10.7744
	2.49751	10.7732
	2.49889	10.7592
	2.50028	10.7585
	2.50167	10.749
	2.50306	10.7503
	2.50396	10.8291
	2.50535	10.8075
	2.50673	10.7814
	2.50812	10.8164
	2.50951	10.8113
	2.5109	10.7986
	2.51229	10.7782
	2.51368	10.7871
	2.51507	10.7852
	2.51624	10.8202
	2.51763	10.8024
	2.51902	10.8011
	2.52041	10.8011
	2.5218	10.7973
	2.52319	10.8005
	2.52458	10.7897
	2.52597	10.7782
	2.52735	10.7846
	2.52874	10.7967
	2.53013	10.7827
	2.53152	10.7821
	2.53291	10.7738
	2.5343	10.7725
	2.53569	10.7668
	2.53708	10.7649
	2.53847	10.7706
	2.53985	10.7662
	2.54124	10.7643
	2.54263	10.7668
	2.54402	10.7693
	2.54541	10.7643
	2.5468	10.7706
	2.54819	10.7738
	2.54958	10.7579
	2.55097	10.7528
	2.55235	10.7592
	2.55374	10.7547
	2.55513	10.7566
	2.55652	10.7407
	2.55791	10.7471
	2.5593	10.7503
	2.56069	10.7376
	2.56178	10.8348
	2.56317	10.7941
	2.56456	10.7929
	2.56595	10.7789
	2.56734	10.7814
	2.56873	10.7751
	2.57011	10.7738
	2.5715	10.77
	2.57289	10.7795
	2.57428	10.7782
	2.57526	10.8418
	2.57664	10.8304
	2.57803	10.817
	2.57942	10.8075
	2.58081	10.817
	2.5822	10.8024
	2.58359	10.7986
	2.58498	10.803
	2.58637	10.7922
	2.58776	10.789
	2.58914	10.7846
	2.59053	10.7878
	2.59192	10.7833
	2.59331	10.7674
	2.5947	10.7795
	2.59609	10.7681
	2.59731	10.8126
	2.59788	10.9175
	2.59927	10.8812
	2.60066	10.859
	2.60205	10.8475
	2.60344	10.8494
	2.60483	10.8437
	2.60622	10.852
	2.6076	10.8367
	2.60899	10.8348
	2.61038	10.8348
	2.61177	10.8609
	2.61316	10.8539
	2.61455	10.8545
	2.61594	10.8501
	2.61733	10.8431
	2.61872	10.838
	2.6201	10.8291
	2.62149	10.8285
	2.62288	10.8285
	2.62427	10.817
	2.62566	10.824
	2.62705	10.8221
	2.62844	10.8043
	2.62983	10.8221
	2.63122	10.8119
	2.6326	10.8037
	2.63399	10.798
	2.63538	10.8011
	2.63677	10.7999
	2.63816	10.7967
	2.63955	10.7878
	2.64094	10.7916
	2.64233	10.7916
	2.64372	10.7897
	2.64509	10.852
	2.64648	10.8323
	2.64786	10.8247
	2.64925	10.8183
	2.65064	10.8145
	2.65203	10.81
	2.65342	10.8107
	2.65481	10.7999
	2.6562	10.8011
	2.65759	10.8088
	2.65898	10.7922
	2.66036	10.791
	2.66175	10.789
	2.66314	10.791
	2.66453	10.7795
	2.66592	10.7827
	2.66692	10.8399
	2.66831	10.8266
	2.6697	10.8145
	2.67108	10.8196
	2.67247	10.8056
	2.67386	10.803
	2.67525	10.8189
	2.67664	10.8157
	2.67803	10.81
	2.67942	10.8215
	2.68081	10.8011
	2.6822	10.7992
	2.68358	10.7922
	2.68497	10.791
	2.68636	10.7802
	2.68775	10.7897
	2.68914	10.7751
	2.69053	10.7821
[truncated: 8,231 more rows]

## Sheet: Fig.3b
	Fig.3b Co K-edge XAS spectra of S-CoOOH subjected to light irradiation before and after adding TMAOH.
	Before adding TMAOH			After adding TMAOH
	Energy (eV)	Normalized χμ(E)		Energy (eV)	Normalized χμ(E)
	7589.94	0.0013		7589	0.00108
	7591.78	0.00143		7589.63	0.000893061
	7593.34	0.00097334		7591.69	0.00105
	7594.07	0.000796095		7593.54	0.00106
	7594.35	0.00068155		7594.44	0.000891941
	7594.8	0.00117		7594.77	0.00104
	7595.85	0.000912951		7594.99	0.000925987
	7597.21	0.00104		7595.62	0.00127
	7598.36	0.0011		7596.88	0.000985294
	7599.05	0.000914843		7598.25	0.0011
	7599.61	0.000965108		7599.21	0.000785702
	7600.4	0.000675245		7599.76	0.000690924
	7601.51	0.0007467		7600.32	0.000902642
	7602.67	0.000896027		7601.24	0.000804591
	7603.6	0.000613562		7602.45	0.000686958
	7604.29	0.000764184		7603.54	0.000515867
	7605.04	0.000457157		7604.31	0.000792063
	7605.97	0.000650456		7604.96	0.000610613
	7607.03	0.000529674		7605.79	0.000427681
	7608.01	0.000648315		7606.82	0.00077186
	7608.84	0.000275317		7607.9	0.000382227
	7609.62	0.000164164		7608.82	0.000239136
	7610.49	9.06209e-05		7609.58	0.000390562
	7611.47	0.000272282		7610.36	0.00026913
	7612.47	0.000149469		7611.3	8.2365e-05
	7613.39	0.000382876		7612.33	0.000259139
	7614.22	0.000233948		7613.28	-2.23467e-05
	7615.03	0.000362295		7614.12	0.000352974
	7615.95	0.000296451		7614.91	0.000310828
	7616.89	-0.000133959		7615.79	-1.06717e-05
	7617.84	-5.73261e-07		7616.75	-0.000166185
	7618.72	-7.20295e-05		7617.72	-2.59095e-05
	7619.57	-0.000210285		7618.63	3.09841e-05
	7620.43	-0.000161277		7619.48	-0.000492912
	7621.38	0.000104998		7620.33	-0.000249543
	7622.33	-0.00010042		7621.25	-4.90779e-05
	7623.24	-0.000199494		7622.21	-0.000140671
	7624.08	-0.000444607		7623.14	-0.000307732
	7624.95	-0.000517921		7624	-0.000182548
	7625.87	-0.000222057		7624.84	-0.000193497
	7626.81	-0.000370318		7625.75	-0.000384074
	7627.72	-0.000301274		7626.68	-0.000103224
	7628.6	-0.000566368		7627.61	-0.000248299
	7629.44	-0.000582902		7628.52	-0.000249534
	7630.32	-0.000443538		7629.37	-0.000386612
	7631.26	-0.000493575		7630.26	-0.000527306
	7632.2	-0.000455345		7631.19	-0.000534093
	7633.11	-0.00053		7632.13	-0.000613361
	7633.98	-0.000688577		7633.02	-0.000469636
	7634.84	-0.00066517		7633.89	-0.000565503
	7635.74	-0.000809523		7634.75	-0.000688537
	7636.66	-0.000714095		7635.67	-0.00077021
	7637.59	-0.000541844		7636.59	-0.000586076
	7638.49	-0.000637768		7637.52	-0.000727434
	7639.37	-0.00106		7638.4	-0.000863674
	7640.25	-0.000893232		7639.3	-0.000826223
	7641.16	-0.00090713		7640.18	-0.000823064
	7642.09	-0.000877117		7641.11	-0.000569404
	7643.01	-0.000816323		7642.03	-0.000483076
	7643.89	-0.000701685		7642.94	-0.00086022
	7644.75	-0.000760047		7643.78	-0.000635381
	7645.64	-0.000800588		7644.65	-0.000765196
	7646.55	-0.000882748		7645.57	-0.000693574
	7647.48	-0.000682947		7646.5	-0.000730419
	7648.4	-0.000630015		7647.41	-0.000966457
	7649.27	-0.000841643		7648.3	-0.000852745
	7650.13	-0.00116		7649.17	-0.000894347
	7651.05	-0.000937192		7650.05	-0.000664584
	7651.99	-0.000949916		7650.98	-0.000542824
	7652.91	-0.000832469		7651.9	-0.00114
	7653.8	-0.00108		7652.8	-0.000987625
	7654.64	-0.000946379		7653.68	-0.00070502
	7655.53	-0.000856009		7654.55	-0.000819289
	7656.46	-0.000902397		7655.45	-0.00101
	7657.39	-0.000790036		7656.37	-0.000687809
	7658.3	-0.00089975		7657.28	-0.000778863
	7659.17	-0.000954979		7658.19	-0.000825873
	7660.03	-0.00101		7659.09	-0.000786202
	7660.97	-0.000764662		7659.97	-0.000884388
	7661.91	-0.000647276		7660.87	-0.000859416
	7662.85	-0.000771362		7661.79	-0.00104
	7663.7	-0.000673418		7662.7	-0.000851533
	7664.56	-0.000781248		7663.59	-0.000798224
	7665.45	-0.000770335		7664.45	-0.000888406
	7666.39	-0.000788372		7665.35	-0.000794201
	7667.32	-0.000680239		7666.27	-0.000792754
	7668.22	-0.000571216		7667.19	-0.0006318
	7669.07	-0.000827621		7668.09	-0.000649748
	7669.94	-0.000726395		7668.98	-0.000703502
	7670.87	-0.000576895		7669.86	-0.000940473
	7671.82	-0.000713053		7670.78	-0.000773285
	7672.74	-0.00059304		7671.69	-0.000491532
	7673.61	-0.000583689		7672.61	-0.000500748
	7674.46	-0.000335086		7673.51	-0.000437169
	7675.34	-0.000440801		7674.37	-0.000274204
	7676.28	-8.56672e-05		7675.26	-0.000396423
	7677.21	-0.000534058		7676.19	-0.00028489
	7678.1	-0.000547841		7677.11	-0.000466804
	7678.98	-0.000322634		7678.02	-0.000218243
	7679.86	-0.000204543		7678.9	-0.000322179
	7680.76	-0.000122578		7679.77	-0.000220955
	7681.68	6.67185e-05		7680.67	-0.000120559
	7682.6	0.000141384		7681.6	0.000252858
	7683.49	0.000529355		7682.51	0.000184627
	7684.34	0.000406952		7683.4	0.000201285
	7685.21	0.000413853		7684.27	0.000607787
	7686.11	0.000749733		7685.16	0.000313493
	7687.05	0.000697951		7686.09	0.000517724
	7687.95	0.000960617		7687.01	0.000398841
	7688.82	0.0011		7687.91	0.000800342
	7689.67	0.00121		7688.79	0.000933174
	7690.58	0.00124		7689.68	0.00138
	7691.52	0.00173		7690.58	0.00136
	7692.46	0.00165		7691.52	0.00134
	7693.35	0.00217		7692.43	0.00186
	7694.21	0.00258		7693.32	0.00212
	7695.08	0.00259		7694.17	0.00216
	7696	0.00271		7695.05	0.00278
	7696.93	0.00355		7695.97	0.00289
	7697.84	0.00387		7696.89	0.00334
	7698.72	0.00424		7697.81	0.00356
	7699.59	0.00475		7698.69	0.00378
	7700.48	0.00508		7699.56	0.00423
	7701.42	0.00547		7700.45	0.00502
	7702.34	0.00674		7701.38	0.00574
	7703.23	0.00741		7702.31	0.00613
	7704.1	0.00848		7703.21	0.0069
	7704.97	0.00997		7704.08	0.00808
	7705.89	0.01283		7704.95	0.00974
	7706.83	0.01703		7705.86	0.01158
	7707.75	0.0243		7706.79	0.01555
	7708.65	0.03455		7707.68	0.02296
	7709.5	0.04733		7708.55	0.03143
	7710.38	0.05592		7709.42	0.04045
	7711.31	0.06056		7710.32	0.04762
	7712.25	0.06385		7711.24	0.05086
	7713.15	0.06808		7712.17	0.05216
	7714.02	0.07459		7713.06	0.05412
	7714.88	0.08609		7713.93	0.05978
	7715.78	0.10591		7714.8	0.07159
	7716.72	0.14258		7715.71	0.09187
	7717.64	0.18996		7716.64	0.12127
	7718.54	0.24548		7717.54	0.16369
	7719.4	0.30736		7718.44	0.224
	7720.28	0.38941		7719.31	0.28922
	7721.21	0.47579		7720.2	0.36191
	7722.13	0.56324		7721.12	0.44863
	7723.05	0.66226		7722.05	0.54809
	7723.93	0.7726		7722.95	0.647
	7724.79	0.87471		7723.84	0.74804
	7725.68	0.97692		7724.71	0.8521
	7726.6	1.08324		7725.61	0.96737
	7727.52	1.20134		7726.53	1.07496
	7728.42	1.29806		7727.44	1.17651
	7729.31	1.36462		7728.34	1.27157
	7730.18	1.39019		7729.25	1.34051
	7731.09	1.37123		7730.13	1.36913
	7732.01	1.31557		7731.03	1.35495
	7732.94	1.23979		7731.95	1.30698
	7733.82	1.16978		7732.86	1.23945
	7734.69	1.12707		7733.76	1.17746
	7735.58	1.10217		7734.64	1.13315
	7736.49	1.09117		7735.53	1.10635
	7737.42	1.08806		7736.44	1.09366
	7738.33	1.08424		7737.35	1.0881
	7739.21	1.07736		7738.26	1.08281
	7740.09	1.06936		7739.15	1.07661
	7740.98	1.06391		7740.03	1.06952
	7741.91	1.06211		7740.93	1.06407
	7742.83	1.06613		7741.84	1.06329
	7743.74	1.07193		7742.74	1.0661
	7744.61	1.07592		7743.65	1.07163
	7745.48	1.07449		7744.54	1.07606
	7746.38	1.06481		7745.43	1.07405
	7747.3	1.04537		7746.34	1.06505
	7748.22	1.02156		7747.24	1.04754
	7749.12	0.99644		7748.13	1.02626
	7750.02	0.97145		7749.03	1.00227
	7750.9	0.94632		7749.91	0.97652
	7751.81	0.92578		7750.81	0.95186
	7752.73	0.90812		7751.73	0.92971
	7753.65	0.89046		7752.64	0.91025
	7754.54	0.87375		7753.53	0.89155
	7755.4	0.86185		7754.44	0.87414
	7756.28	0.85167		7755.32	0.86082
	7757.2	0.84347		7756.2	0.84932
	7758.12	0.83728		7757.12	0.83979
	7759.03	0.83392		7758.03	0.83333
	7759.93	0.83157		7758.92	0.82879
	7760.81	0.8313		7759.82	0.8266
	7761.71	0.83098		7760.71	0.82467
	7762.64	0.83208		7761.62	0.82443
	7763.55	0.83446		7762.54	0.8256
	7764.44	0.83936		7763.46	0.82834
	7765.31	0.84607		7764.35	0.83373
	7766.19	0.85357		7765.22	0.84026
	7767.11	0.86353		7766.09	0.84873
	7768.04	0.87457		7767.03	0.85924
	7768.94	0.88713		7767.94	0.87026
	7769.83	0.89891		7768.85	0.88266
	7770.7	0.91052		7769.74	0.89527
	7771.59	0.9225		7770.63	0.90681
	7772.51	0.93388		7771.52	0.91886
	7773.44	0.94265		7772.44	0.9299
	7774.34	0.9519		7773.36	0.94033
	7775.22	0.96111		7774.27	0.9501
	7776.08	0.97029		7775.15	0.95933
	7776.98	0.97985		7776.03	0.96958
	7777.92	0.99192		7776.93	0.98013
	7778.82	1.00576		7777.85	0.99284
	7779.71	1.01989		7778.75	1.00641
	7780.59	1.0328		7779.65	1.01921
	7781.48	1.04501		7780.53	1.03274
	7782.4	1.05683		7781.42	1.04486
	7783.33	1.06721		7782.33	1.05819
	7784.25	1.07418		7783.25	1.06701
	7785.14	1.07917		7784.16	1.07529
	7786	1.08354		7785.06	1.08112
	7786.88	1.08519		7785.94	1.0854
	7787.8	1.0863		7786.83	1.08681
	7788.72	1.08561		7787.74	1.08722
	7789.62	1.08391		7788.65	1.08675
	7790.51	1.08234		7789.55	1.08557
	7791.4	1.07911		7790.44	1.08311
	7792.29	1.07488		7791.33	1.0797
	7793.21	1.06951		7792.24	1.07562
	7794.15	1.06434		7793.16	1.07036
	7795.07	1.05851		7794.07	1.0646
	7795.93	1.05254		7794.96	1.05873
	7796.8	1.04717		7795.83	1.05287
	7797.69	1.04214		7796.69	1.04779
	7798.62	1.03828		7797.61	1.04321
	7799.53	1.03447		7798.53	1.0381
	7800.42	1.03075		7799.45	1.03417
	7801.31	1.02781		7800.33	1.03045
	7802.19	1.02494		7801.22	1.02724
	7803.11	1.02231		7802.09	1.02325
	7804.04	1.02006		7803.01	1.02009
	7804.96	1.01745		7803.93	1.01746
	7805.85	1.01573		7804.85	1.01498
	7806.72	1.01383		7805.74	1.0122
	7807.59	1.01119		7806.62	1.01056
	7808.51	1.01004		7807.5	1.00785
	7809.44	1.00851		7808.42	1.00625
	7810.35	1.00691		7809.32	1.00461
	7811.23	1.00561		7810.23	1.00354
	7812.1	1.00421		7811.11	1.0031
	7812.99	1.00401		7812.01	1.00193
	7813.92	1.00279		7812.9	1.00149
	7814.85	1.00304		7813.84	1.00143
	7815.75	1.00315		7814.74	1.00164
	7816.63	1.00254		7815.65	1.00116
	7817.5	1.0013		7816.52	1.00111
	7818.41	0.99991		7817.41	1.00102
	7819.33	0.9983		7818.31	1.00021
	7820.24	0.99669		7819.24	0.99821
	7821.13	0.99401		7820.13	0.99641
	7822.02	0.99171		7821.03	0.99492
	7822.9	0.98999		7821.91	0.99287
	7823.8	0.98908		7822.82	0.99159
	7824.72	0.98821		7823.74	0.99064
	7825.64	0.98814		7824.67	0.98957
	7826.53	0.98848		7825.55	0.98978
	7827.41	0.98887		7826.43	0.99048
	7828.28	0.98999		7827.31	0.99076
	7829.19	0.99055		7828.22	0.99213
	7830.12	0.99128		7829.14	0.99323
	7831.03	0.99179		7830.06	0.9938
	7831.92	0.992		7830.94	0.99376
	7832.8	0.99195		7831.83	0.99433
	7833.69	0.99183		7832.73	0.99523
	7834.61	0.99191		7833.64	0.9954
	7835.54	0.99256		7834.56	0.99578
	7836.44	0.9923		7835.48	0.99516
	7837.32	0.99186		7836.36	0.99569
	7838.19	0.99216		7837.23	0.99574
	7839.09	0.99086		7838.12	0.99529
	7840.01	0.98965		7839.03	0.99455
	7840.93	0.98752		7839.94	0.99319
	7841.83	0.9851		7840.85	0.99122
	7842.71	0.9823		7841.73	0.98859
	7843.61	0.97861		7842.62	0.98581
	7844.52	0.97469		7843.49	0.98246
	7845.45	0.97093		7844.41	0.97956
	7846.36	0.96706		7845.34	0.97526
	7847.26	0.964		7846.26	0.97113
	7848.13	0.96066		7847.13	0.96804
	7849.02	0.95824		7848.01	0.96391
	7849.92	0.95569		7848.88	0.96101
	7850.84	0.95363		7849.8	0.95845
	7851.74	0.95173		7850.73	0.95593
	7852.63	0.95104		7851.65	0.95396
	7853.52	0.95094		7852.52	0.95293
	7854.41	0.95087		7853.41	0.95205
	7855.31	0.95194		7854.3	0.95253
	7856.25	0.95314		7855.21	0.95216
	7857.15	0.95478		7856.14	0.95354
	7858.04	0.95756		7857.07	0.95514
	7858.92	0.96026		7857.94	0.95743
	7859.81	0.96402		7858.81	0.95931
	7860.72	0.96771		7859.69	0.96209
	7861.63	0.97077		7860.62	0.96559
	7862.53	0.97563		7861.54	0.96863
	7863.43	0.97976		7862.44	0.97231
	7864.31	0.98401		7863.31	0.97679
	7865.21	0.98809		7864.2	0.97997
	7866.13	0.99248		7865.09	0.98411
	7867.05	0.99562		7866.03	0.9875
	7867.95	0.99915		7866.96	0.99144
	7868.85	1.00196		7867.87	0.99434
	7869.72	1.00502		7868.74	0.99783
	7870.61	1.00738		7869.63	1.00056
	7871.51	1.01035		7870.53	1.00353
	7872.42	1.01276		7871.45	1.00616
	7873.33	1.01547		7872.35	1.00884
	7874.22	1.01777		7873.24	1.01154
	7875.1	1.02092		7874.13	1.01446
	7875.99	1.0236		7875.03	1.01643
	7876.91	1.02673		7875.93	1.01938
	7877.83	1.0289		7876.85	1.02274
	7878.76	1.03204		7877.76	1.02569
	7879.63	1.03463		7878.68	1.02809
	7880.49	1.03733		7879.55	1.03045
	7881.37	1.03959		7880.43	1.03349
	7882.3	1.04073		7881.32	1.03554
	7883.23	1.04229		7882.25	1.03733
	7884.13	1.04388		7883.16	1.03926
	7885.01	1.04492		7884.06	1.04104
	7885.89	1.04523		7884.95	1.04231
	7886.78	1.04561		7885.84	1.04248
	7887.73	1.0453		7886.74	1.04359
	7888.66	1.04509		7887.66	1.04477
	7889.55	1.04496		7888.57	1.0447
	7890.43	1.04432		7889.47	1.04469
	7891.31	1.04344		7890.34	1.04483
	7892.22	1.04311		7891.22	1.04497
	7893.15	1.04224		7892.12	1.04488
	7894.05	1.0411		7893.05	1.04456
	7894.93	1.04018		7893.94	1.04399
	7895.83	1.03951		7894.84	1.04287
	7896.71	1.03801		7895.72	1.04313
	7897.61	1.03687		7896.6	1.04193
	7898.53	1.03458		7897.51	1.04151
	7899.44	1.03301		7898.45	1.03993
	7900.35	1.03188		7899.34	1.03798
	7901.23	1.02884		7900.24	1.03716
	7902.1	1.02661		7901.14	1.03498
	7903.01	1.02414		7902.03	1.03255
	7903.94	1.02081		7902.93	1.02968
	7904.85	1.01735		7903.85	1.02683
	7905.74	1.01384		7904.74	1.02345
	7906.63	1.01045		7905.65	1.01985
	7907.51	1.00777		7906.54	1.01677
	7908.43	1.00492		7907.42	1.01294
	7909.35	1.00146		7908.33	1.01003
	7910.27	0.99871		7909.26	1.00634
	7911.14	0.99615		7910.16	1.00342
	7912.02	0.99373		7911.06	1.00075
	7912.9	0.99186		7911.93	0.99806
	7913.83	0.9903		7912.82	0.99544
	7914.75	0.98838		7913.73	0.99338
	7915.65	0.98642		7914.65	0.99139
	7916.53	0.98495		7915.55	0.98879
	7917.43	0.9835		7916.45	0.98767
	7918.31	0.98289		7917.33	0.98591
	7919.23	0.98124		7918.24	0.98415
	7920.14	0.98109		7919.14	0.98328
	7921.05	0.98047		7920.04	0.98236
	7921.92	0.98016		7920.95	0.98193
	7922.8	0.97984		7921.86	0.98095
	7923.7	0.97998		7922.75	0.98005
	7924.61	0.98003		7923.64	0.98054
	7925.52	0.98007		7924.54	0.98025
	7926.42	0.98054		7925.46	0.98092
	7927.31	0.98081		7926.37	0.98098
	7928.2	0.98194		7927.26	0.9816
	7929.08	0.98189		7928.13	0.98109
	7929.99	0.98271		7929.02	0.98191
	7930.89	0.98323		7929.94	0.9822
	7931.79	0.98332		7930.87	0.9831
	7932.68	0.98393		7931.78	0.98305
	7933.56	0.98449		7932.65	0.98339
	7934.44	0.98436		7933.52	0.98388
	7935.36	0.98474		7934.41	0.98391
	7936.26	0.98512		7935.34	0.98443
	7937.16	0.98524		7936.26	0.98447
	7938.04	0.98504		7937.15	0.98451
	7938.94	0.98522		7938.04	0.98453
	7939.82	0.98555		7938.91	0.98471
	7940.75	0.98542		7939.82	0.98507
	7941.66	0.98575		7940.73	0.98543
	7942.57	0.9865		7941.65	0.98598
	7943.46	0.98689		7942.54	0.98596
	7944.35	0.98786		7943.44	0.98627
	7945.21	0.98818		7944.31	0.98739
	7946.14	0.98964		7945.22	0.98836
	7947.07	0.99049		7946.13	0.98845
	7947.97	0.99196		7947.06	0.98991
	7948.85	0.99275		7947.94	0.99091
	7949.75	0.99414		7948.83	0.99149
	7950.64	0.99539		7949.71	0.99239
	7951.57	0.99643		7950.61	0.99328
	7952.49	0.99794		7951.52	0.99485
	7953.4	0.99914		7952.46	0.9962
	7954.28	1.00025		7953.35	0.99734
	7955.16	1.00063		7954.23	0.99838
	7956.04	1.00202		7955.12	0.99915
	7956.97	1.00296		7956.02	1.00037
	7957.89	1.00393		7956.93	1.0011
	7958.78	1.00547		7957.85	1.00208
	7959.66	1.00674		7958.72	1.0029
	7960.56	1.0073		7959.62	1.00405
	7961.45	1.00822		7960.51	1.00485
	7962.37	1.00907		7961.42	1.00587
	7963.29	1.00996		7962.34	1.00683
	7964.18	1.0105		7963.27	1.00813
	7965.07	1.01101		7964.15	1.00886
	7965.96	1.01191		7965.04	1.00933
	7966.84	1.01173		7965.91	1.01091
	7967.74	1.01238		7966.83	1.01151
	7968.66	1.01233		7967.74	1.01145
	7969.57	1.01164		7968.66	1.01198
	7970.44	1.01191		7969.55	1.0114
	7971.35	1.01029		7970.45	1.0122
	7972.23	1.00972		7971.35	1.01128
	7973.15	1.00843		7972.24	1.01058
	7974.07	1.00724		7973.15	1.01002
	7974.98	1.00617		7974.06	1.00889
	7975.85	1.00473		7974.96	1.00696
	7976.74	1.00307		7975.86	1.00532
	7977.62	1.001		7976.74	1.00406
	7978.56	0.9997		7977.63	1.00234
	7979.48	0.99786		7978.53	1.0013
	7980.38	0.99691		7979.44	1.00031
	7981.25	0.99619		7980.34	0.99915
	7982.15	0.99513		7981.24	0.99771
	7983.04	0.99486		7982.13	0.9972
	7983.95	0.99461		7983.03	0.99643
	7984.88	0.99457		7983.93	0.99576
	7985.78	0.99434		7984.86	0.99592
	7986.65	0.9948		7985.77	0.99561
	7987.53	0.99465		7986.66	0.99534
	7988.42	0.99485		7987.54	0.995
	7989.36	0.99513		7988.43	0.99572
	7990.29	0.99557		7989.33	0.99629
	7991.18	0.99606		7990.25	0.99663
	7992.05	0.99637		7991.15	0.99665
	7992.95	0.99624		7992.05	0.9979
	7993.85	0.9972		7992.93	0.998
	7994.76	0.99691		7993.82	0.99734
	7995.67	0.99678		7994.7	0.99771
	7996.58	0.99741		7995.63	0.99827
	7997.47	0.99753		7996.54	0.99858
	7998.37	0.99746		7997.45	0.99809
	7999.25	0.99688		7998.31	0.99881
	8000.16	0.99699		7999.21	0.99909
	8001.06	0.99706		8000.13	0.99869
	8001.97	0.99668		8001.06	0.99813
	8002.85	0.99686		8001.95	0.99862
	8003.76	0.99661		8002.84	0.99819
	8004.65	0.99634		8003.72	0.99747
	8005.56	0.99621		8004.61	0.99737
	8006.47	0.99569		8005.52	0.99758
	8007.39	0.99619		8006.45	0.99703
	8008.28	0.99641		8007.34	0.99681
	8009.15	0.99644		8008.24	0.99666
	8010.02	0.99632		8009.12	0.9969
	8010.94	0.99622		8010.03	0.99694
	8011.87	0.99671		8010.93	0.99674
	8012.78	0.99692		8011.87	0.99699
	8013.66	0.99735		8012.75	0.99679
	8014.56	0.99712		8013.65	0.99749
	8015.45	0.99805		8014.55	0.99747
	8016.36	0.99829		8015.45	0.99808
	8017.27	0.99887		8016.35	0.99832
	8018.19	0.99979		8017.27	0.99898
	8019.09	0.99968		8018.17	0.99931
	8019.98	1.00036		8019.07	0.99976
	8020.85	1.00017		8019.94	1.00007
	8021.74	1.00136		8020.83	1.00062
	8022.66	1.00127		8021.74	1.00107
	8023.59	1.00183		8022.66	1.00098
	8024.48	1.00251		8023.57	1.00106
	8025.36	1.00237		8024.47	1.00196
	8026.23	1.00264		8025.35	1.00215
	8027.13	1.00295		8026.23	1.00274
	8028.05	1.00361		8027.11	1.00226
	8029	1.00418		8028.05	1.00273
	8029.89	1.00421		8028.96	1.00312
	8030.78	1.00458		8029.88	1.00388
	8031.65	1.00555		8030.76	1.00401
	8032.54	1.00567		8031.63	1.00508
	8033.45	1.00665		8032.51	1.00562
	8034.38	1.00699		8033.44	1.00564
	8035.28	1.0077		8034.35	1.00643
	8036.19	1.00851		8035.24	1.00707
	8037.07	1.00891		8036.12	1.00787
	8037.95	1.00981		8037.03	1.00828
	8038.87	1.01024		8037.92	1.00899
	8039.8	1.01101		8038.85	1.0094
	8040.69	1.01207		8039.75	1.01055
	8041.59	1.01235		8040.65	1.01107
	8042.45	1.01319		8041.52	1.01145
	8043.34	1.01344		8042.42	1.01229
	8044.25	1.01469		8043.31	1.01258
	8045.18	1.0146		8044.23	1.01324
	8046.07	1.0143		8045.13	1.01323
	8046.98	1.01352		8046.04	1.01254
	8047.88	1.01347		8046.92	1.01265
	8048.76	1.01321		8047.83	1.0125
	8049.66	1.01215		8048.71	1.01306
	8050.61	1.0106		8049.62	1.01148
	8051.51	1.00993		8050.53	1.01067
	8052.39	1.00871		8051.45	1.01
	8053.28	1.00743		8052.33	1.00898
	8054.16	1.00589		8053.24	1.00712
	8055.06	1.0045		8054.12	1.0064
	8056	1.00247		8055.03	1.00517
	8056.92	1.00081		8055.94	1.00332
	8057.81	0.99903		8056.84	1.00144
	8058.7	0.99761		8057.74	0.9997
	8059.58	0.99586		8058.63	0.99778
	8060.47	0.99503		8059.51	0.99642
	8061.4	0.99309		8060.4	0.99506
	8062.31	0.99195		8061.33	0.99476
	8063.22	0.99123		8062.26	0.99308
	8064.11	0.99048		8063.14	0.99187
	8064.98	0.98981		8064.04	0.99144
	8065.86	0.98966		8064.93	0.99105
	8066.77	0.98967		8065.83	0.98996
	8067.67	0.98957		8066.75	0.98964
	8068.56	0.99001		8067.66	0.98911
	8069.45	0.98957		8068.54	0.98928
	8070.36	0.98937		8069.44	0.99005
	8071.24	0.98957		8070.34	0.98905
	8072.17	0.99012		8071.23	0.98936
	8073.07	0.99032		8072.13	0.98949
	8073.97	0.99061		8073.06	0.98955
	8074.84	0.99045		8073.97	0.98984
	8075.76	0.99092		8074.86	0.98959
	8076.65	0.9913		8075.75	0.99016
	8077.56	0.99118		8076.64	0.9902
	8078.46	0.99106		8077.55	0.99036
	8079.36	0.99136		8078.46	0.99077
	8080.26	0.99137		8079.36	0.99058
	8081.18	0.99102		8080.25	0.99071
	8082.07	0.99111		8081.16	0.99046
	8082.96	0.99065		8082.06	0.98985
	8083.86	0.99081		8082.95	0.99063
	8084.78	0.99022		8083.86	0.99041
	8085.68	0.98973		8084.75	0.99002
	8086.57	0.98927		8085.66	0.9893
	8087.44	0.98948		8086.55	0.98864
	8088.34	0.9884		8087.45	0.98845
	8089.26	0.98845		8088.32	0.98839
	8090.18	0.98819		8089.23	0.98744
	8091.05	0.9874		8090.13	0.98784
	8091.95	0.98659		8091.03	0.98701
	8092.85	0.98669		8091.91	0.98714
	8093.75	0.98653		8092.82	0.98613
	8094.68	0.98604		8093.7	0.98621
	8095.6	0.98627		8094.64	0.98619
	8096.48	0.98594		8095.55	0.98579
	8097.36	0.98571		8096.46	0.98572
	8098.26	0.98599		8097.35	0.98556
	8099.17	0.98579		8098.24	0.986
	8100.08	0.98648		8099.12	0.98586
	8100.99	0.98631		8100.04	0.98638
	8101.87	0.9863		8100.97	0.98656
	8102.78	0.98778		8101.86	0.98677
	8103.68	0.98758		8102.74	0.98715
	8104.59	0.98854		8103.63	0.98751
	8105.48	0.98925		8104.54	0.98795
	8106.39	0.99042		8105.46	0.98868
	8107.29	0.9911		8106.37	0.98915
	8108.19	0.99146		8107.28	0.99039
	8109.08	0.99233		8108.15	0.99108
	8109.97	0.9931		8109.05	0.99156
	8110.85	0.99389		8109.93	0.99243
	8111.77	0.99452		8110.85	0.99378
	8112.68	0.99544		8111.77	0.99396
	8113.59	0.99569		8112.67	0.9948
	8114.47	0.9971		8113.54	0.99537
	8115.36	0.99789		8114.45	0.9961
	8116.23	0.99846		8115.36	0.99717
	8117.16	0.99913		8116.25	0.9979
	8118.07	1.00024		8117.15	0.99851
	8118.98	1.00095		8118.08	0.9993
	8119.85	1.00187		8118.97	0.99992
	8120.74	1.0023		8119.86	1.00057
	8121.61	1.00299		8120.75	1.00145
	8122.54	1.00409		8121.66	1.00216
	8123.46	1.00504		8122.56	1.00324
	8124.37	1.00582		8123.47	1.00387
	8125.25	1.00634		8124.36	1.0046
	8126.15	1.00703		8125.27	1.00606
	8127.04	1.00815		8126.17	1.00643
	8127.96	1.00901		8127.06	1.00683
	8128.87	1.00939		8127.95	1.00752
	8129.8	1.00999		8128.87	1.0078
	8130.69	1.01034		8129.77	1.00873
	8131.57	1.01052		8130.68	1.0095
	8132.44	1.01098		8131.58	1.00981
	8133.34	1.01099		8132.47	1.0104
	8134.27	1.0108		8133.34	1.00994
	8135.2	1.01101		8134.25	1.00991
	8136.07	1.01167		8135.16	1.01017
	8136.95	1.01133		8136.07	1.01034
	8137.84	1.01099		8136.96	1.01026
	8138.75	1.01065		8137.85	1.01009
	8139.67	1.01026		8138.71	1.0098
	8140.61	1.00982		8139.62	1.00951
	8141.5	1.00924		8140.56	1.00925
	8142.38	1.00854		8141.47	1.00867
	8143.26	1.00787		8142.36	1.00802
	8144.16	1.00709		8143.24	1.00784
	8145.07	1.00692		8144.11	1.00719
	8146	1.00616		8145.04	1.00684
	8146.89	1.00592		8145.96	1.00605
	8147.78	1.00476		8146.87	1.00587
	8148.68	1.00427		8147.75	1.00501
	8149.57	1.00384		8148.64	1.00464
	8150.47	1.00322		8149.51	1.0036
	8151.4	1.00253		8150.44	1.00311
	8152.32	1.00263		8151.37	1.00293
	8153.21	1.00188		8152.28	1.00235
	8154.08	1.00189		8153.16	1.00146
	8154.97	1.00152		8154.06	1.00127
	8155.87	1.00091		8154.95	1.0008
	8156.79	1.00039		8155.84	1.0009
	8157.69	1.00018		8156.76	1.0001
	8158.57	1.00033		8157.68	1.00013
	8159.46	0.99987		8158.57	0.99974
	8160.37	0.9996		8159.46	0.99949
	8161.26	0.99934		8160.36	0.99925
	8162.19	0.99886		8161.25	0.99909
	8163.09	0.99938		8162.15	0.99851
	8163.99	0.99884		8163.07	0.99862
	8164.87	0.99887		8163.96	0.99819
	8165.77	0.99933		8164.86	0.99819
	8166.67	0.99894		8165.75	0.99824
	8167.58	0.99891		8166.65	0.99843
	8168.48	0.99915		8167.54	0.99865
	8169.37	0.99918		8168.47	0.99837
	8170.24	0.99892		8169.37	0.9987
	8171.16	0.99922		8170.26	0.99853
	8172.06	0.99974		8171.15	0.99848
	8172.95	0.99964		8172.06	0.99903
	8173.85	0.99986		8172.95	0.99926
	8174.8	0.99971		8173.86	0.99928
	8175.69	1.00034		8174.77	0.99913
	8176.58	0.99987		8175.68	0.99921
	8177.43	1.00004		8176.58	0.9991
	8178.34	1.00023		8177.48	0.99911
	8179.24	0.99953		8178.36	0.99933
	8180.18	1.00001		8179.27	0.99906
	8181.06	1.00003		8180.19	0.99924
	8181.96	0.99969		8181.09	0.99934
	8182.85	0.99912		8181.97	0.99882
	8183.76	0.99906		8182.87	0.99925
	8184.65	0.99875		8183.76	0.99877
	8185.58	0.9985		8184.67	0.99793
	8186.48	0.99811		8185.58	0.99844
	8187.4	0.99873		8186.48	0.99816
	8188.27	0.99839		8187.36	0.9977
	8189.17	0.99833		8188.26	0.99725
	8190.05	0.99871		8189.14	0.99711
	8190.98	0.99772		8190.04	0.99704
	8191.88	0.99714		8190.94	0.99728
	8192.78	0.99662		8191.87	0.99656
	8193.67	0.99681		8192.77	0.99651
	8194.57	0.9969		8193.67	0.99609
	8195.45	0.99648		8194.55	0.99626
	8196.36	0.99666		8195.45	0.9967
	8197.27	0.99613		8196.35	0.99561
	8198.2	0.99597		8197.3	0.99577
	8199.09	0.99596		8198.19	0.99506
	8199.97	0.99545		8199.07	0.99527
	8200.85	0.99525		8199.95	0.99519
	8201.77	0.99503		8200.86	0.99519
	8202.69	0.99571		8201.77	0.99497
	8203.59	0.99555		8202.68	0.99459
	8204.46	0.99544		8203.57	0.99534
	8205.36	0.99567		8204.46	0.99593
	8206.27	0.99601		8205.35	0.99562
	8207.17	0.99581		8206.26	0.99512
	8208.09	0.99622		8207.15	0.99557
	8209	0.99652		8208.08	0.9958
	8209.88	0.99648		8208.98	0.99567
	8210.79	0.9965		8209.88	0.99591
	8211.69	0.99698		8210.77	0.99628
	8212.58	0.99746		8211.66	0.99687
	8213.45	0.99718		8212.55	0.99649
	8214.37	0.99768		8213.47	0.99726
	8215.27	0.9982		8214.38	0.99786
	8216.16	0.99867		8215.29	0.99766
	8217.05	0.99865		8216.17	0.99833
	8217.98	0.99853		8217.08	0.99872
	8218.86	0.99923		8217.98	0.99882
	8219.78	0.99991		8218.86	0.99932
	8220.67	1.0002		8219.77	0.99978
	8221.57	1.00004		8220.69	0.99958
	8222.47	1.00032		8221.6	0.99935
	8223.37	1.00107		8222.49	1.00025
	8224.24	1.00122		8223.36	1.00097
	8225.15	1.00113		8224.25	1.00112
	8226.04	1.00116		8225.17	1.00152
	8226.97	1.00197		8226.09	1.00157
	8227.86	1.00246		8226.98	1.00207
	8228.76	1.00248		8227.88	1.00299
	8229.63	1.00277		8228.77	1.0028
	8230.55	1.003		8229.68	1.00241
	8231.47	1.0032		8230.57	1.00313
	8232.41	1.00326		8231.48	1.00289
	8233.28	1.00362		8232.4	1.00298
	8234.14	1.00347		8233.29	1.0037
	8235.02	1.00373		8234.18	1.00398
	8235.95	1.00323		8235.06	1.004
	8236.87	1.00282		8235.95	1.00428
	8237.8	1.00381		8236.86	1.00406
	8238.67	1.00375		8237.77	1.00436
	8239.54	1.00354		8238.68	1.00404
	8240.44	1.0034		8239.56	1.0039
	8241.38	1.00314		8240.46	1.00309
	8242.27	1.00302		8241.34	1.00362
	8243.18	1.00293		8242.26	1.00394
	8244.09	1.00305		8243.17	1.00356
	8245	1.00325		8244.09	1.00366
	8245.87	1.00234		8244.96	1.00318
	8246.78	1.00227		8245.85	1.00252
	8247.66	1.00288		8246.74	1.00306
	8248.57	1.0023		8247.66	1.003
	8249.47	1.00185		8248.56	1.00256
	8250.39	1.00221		8249.47	1.00236
	8251.28	1.00212		8250.35	1.00251
	8252.18	1.00197		8251.25	1.00204
	8253.06	1.00182		8252.15	1.00213
	8253.96	1.00106		8253.06	1.0017
	8254.88	1.00134		8253.94	1.002
	8255.81	1.0008		8254.86	1.00194
	8256.71	1.00095		8255.77	1.00213
	8257.6	1.00057		8256.68	1.00093
	8258.48	1.00083		8257.56	1.00121
	8259.37	1.00061		8258.46	1.0007
	8260.27	1.00051		8259.35	1.00082
	8261.2	1.00037		8260.27	1.00087
	8262.1	1.00046		8261.19	1.0004
	8263	0.99996		8262.1	1.00022
	8263.88	0.99954		8262.97	1.00057
	8264.78	1.00003		8263.87	1.00077
	8265.67	0.99958		8264.76	1.00042
	8266.59	0.99988		8265.67	1
	8267.51	0.99982		8266.58	0.99988
	8268.39	0.99964		8267.49	1
	8269.26	0.99985		8268.37	0.9997
	8270.16	0.99921		8269.28	1.00014
	8271.07	0.99993		8270.17	0.99943
	8271.98	0.99929		8271.06	0.99946
	8272.86	0.99995		8271.97	1.00002
	8273.75	0.99943		8272.88	0.99967
	8274.62	0.99971		8273.77	0.99947
	8275.55	0.99969		8274.67	0.99941
	8276.46	0.99993		8275.56	0.99942
	8277.37	1		8276.46	1.00017
	8278.26	0.99973		8277.35	1.0003
	8279.17	0.99974		8278.29	0.99988
	8280.07	0.99945		8279.21	0.99978
	8280.99	0.99981		8280.1	1.0002
	8281.87	0.99986		8280.97	1.00041
	8282.75	0.9998		8281.85	1.0003
	8283.64	0.99997		8282.76	1.00017
	8284.56	1.00064		8283.69	1.0007
	8285.46	1.00013		8284.59	1.0009
	8286.37	1.0009		8285.48	1.00104
	8287.26	1.00022		8286.34	1.0011
	8288.15	1.00055		8287.23	1.00092
	8289.03	1.00156		8288.13	1.00102
	8289.97	1.00106		8289.05	1.00086
	8290.9	1.00169		8289.96	1.0012
	8291.8	1.00193		8290.88	1.00138
	8292.66	1.00201		8291.75	1.00133
	8293.54	1.00165		8292.66	1.00174
	8294.45	1.00093		8293.56	1.00197
	8295.4	1.00023		8294.48	1.00196
	8296.32	1.00021		8295.36	1.00215
	8297.19	1.00122		8296.25	1.00162
	8298.05	1.00102		8297.15	1.00218
	8298.96	1.00116		8298.06	1.00213
	8299.87	1.00145		8298.96	1.00221
	8300.8	1.0016		8299.87	1.00243
	8301.69	1.00165		8300.74	1.0024
	8302.59	1.00198		8301.65	1.00253
	8303.48	1.00206		8302.57	1.00246
	8304.39	1.0018		8303.5	1.00288
	8305.28	1.00233		8304.39	1.00305
	8306.18	1.00207		8305.28	1.00275
	8307.07	1.00241		8306.15	1.00303
	8307.94	1.0021		8307.07	1.00287
	8308.52	1.00168		8307.91	1.00322
				8308.48	1.00306
				8308.72	1.00298

## Sheet: Fig.3c
	Fig.3c 18O isotope labeling experiments, with the average ratios of 34O2/32O2 and 36O2/32O2 quantified.
	Time (min)	34O2/32O2	36O2/32O2
	5	1.37153	0
	10	0.616	0
	15	0.92025	0
	20	1.76008	0
	25	1.61124	0
	30	1.76454	0
	35	1.53374	0
	40	1.77035	0

## Sheet: Fig.3d
	Fig.3d 18O isotope labeling experiments, with the average ratios of 32O2/28N2 quantified.
	Time (min)	32O2/28N2
	5	117.699
	10	114.789
	15	115.346
	20	124.144
	25	124.381
	30	124.03
	35	125.336
	40	131.388

[truncated: 39 more sheets: Fig.4a, Fig.4b, Fig.5a, Fig.5b, Fig.5c, Fig.5d, Figure S1, Figure S2, Figure S3, Figure S4, Figure S5, Figure S6, Figure S7, Figure S8, Figure S10, Figure S11b, Figure S12ab, Figure S12cd, Figure S13ab, Figure S13cd …]
